# Supplementary material for: A set of constitutive promoters with graded strengths for gene expression in diverse cyanobacterial strains
Source: Appl Environ Microbiol. 2026 Jul 2;92(7):e00598-26. doi: 10.1128/aem.00598-26 (PMC13390492; doi:10.1128/aem.00598-26)
Supplement: File S1 — PconII promoter variants, original PconII, and no-promoter control with expression data in 5 strains. [file aem.00598-26-s0001.xlsx]

## Sheet: Sheet1
File S1: PconII promoter variants and expression data in 5 strains
	AM#	Variant label	Sequence (-15- -7)	Rank in S.e.	% of PconII exp. in S.e.	Rank in S6803	% of PconII exp. in S6803	Rank in A7120	% of PconII exp. in A7120	Rank in BL0902	% of PconII exp. in BL0902	Rank in ML3B	% of PconII exp. In ML3B		Rank average	% avg
1	5704	PconII*_se_14	CTGTATAAT	15	0.268031	1	1.47335	2	2.00007	1	1.68349	1	1.44198		4	1.37338
5	5706	PconII*_se_8	TAGAATAAG	9	0.733729	14	0.0784463	1	3.66742	5	1.10787	5	1.07849		6.8	1.33319
2	5709	PconII*_se_17	GGGTATAAT	18	0.251902	2	1.1653	3	1.70157	2	1.68321	2	1.38847		5.4	1.23809
4	5705	PconII*_se_13	GCGTATAAT	14	0.280059	4	1.02669	6	1.24378	3	1.43898	3	1.20312		6	1.03853
3	5612	PconII	TCGTATAAT	4	1	5	1	7	1	6	1	7	1		5.8	1
7	5710	PconII*_se_1	CTGTATACT	1	1.23354	7	0.751379	9	0.867116	8	0.906369	11	0.840933		7.2	0.919867
6	5714	PconII*_se_2	TGGTATGAT	2	1.17643	10	0.141639	10	0.812228	7	0.972733	6	1.05376		7	0.831359
8	5718	PconII*_se_4	TTGTAAAAT	5	0.884043	6	0.935267	11	0.690085	10	0.623172	10	0.889349		8.4	0.804383
11	5712	PconII*_se_16	ACGTATAAT	17	0.256159	3	1.09465	5	1.29051	26	0.042146	4	1.1823		11	0.773155
9	5716	PconII*_se_3	TGGTAAACT	3	1.00446	11	0.113776	12	0.541734	9	0.843829	8	0.951137		8.6	0.690987
10	5708	PconII*_se_10	TAGACTAAA	11	0.578392	12	0.0933199	4	1.5326	12	0.458779	14	0.668339		10.6	0.666286
13	5707	PconII*_se_7	TAGTATGGT	8	0.736968	23	0.0246496	8	0.972124	11	0.551507	13	0.720725		12.6	0.601195
14	5717	PconII*_se_6	CAGTAGAAT	7	0.754656	9	0.16232	22	0.253427	13	0.287714	12	0.818517		12.6	0.455327
16	5713	PconII*_se_21	TTGTAGTTT	22	0.125973	17	0.0394453	13	0.466984	4	1.3513	24	0.148945		16	0.42653
12	5711	PconII*_se_5	CTGTAACAT	6	0.79049	8	0.203571	15	0.363605	15	0.194606	15	0.511606		11.8	0.412776
18	5719	PconII*_se_23	TCGTAGCAT	24	0.0509446	18	0.0365653	14	0.399998	21	0.0789356	9	0.899723		17.2	0.293233
15	5724	PconII*_se_9	GTGTATGAT	10	0.58755	13	0.0807865	23	0.249528	16	0.172201	16	0.345848		15.6	0.287183
17	5723	PconII*_se_11	CTGTAA--T	12	0.470218	16	0.0434775	21	0.269938	17	0.119963	17	0.253366		16.6	0.231393
19	5721	PconII*_se_12	GCGTACGAT	13	0.358664	19	0.0347957	18	0.28779	22	0.0704266	18	0.240654		18	0.198466
20	5715	PconII*_se_18	TAGTAAATT	19	0.187816	22	0.0284858	16	0.348643	20	0.097991	19	0.223918		19.2	0.177371
22	5725	PconII*_se_15	GCGTAAGCT	16	0.266059	15	0.044785	25	0.210979	23	0.0702207	21	0.194921		20	0.157393
23	5720	PconII*_se_19	GCGTATTGT	20	0.18324	24	0.0211679	24	0.246691	19	0.102194	20	0.215995		21.4	0.153858
21	5728	PconII*_se_20	ACGTACCCT	21	0.126072	20	0.0295958	17	0.290288	18	0.103487	22	0.166126		19.6	0.143114
25	5727	PconII*_se_25	GAGAATAAG	26	0.0234009	26	0.0188968	20	0.27064	14	0.219152	25	0.126702		22.2	0.131758
24	5722	PconII*_se_22	TAGTAAGTT	23	0.0772565	21	0.0293704	19	0.284765	24	0.0672291	23	0.161026		22	0.123929
26	5726	PconII*_se_24	AGGTAGGTT	25	0.0430047	25	0.0198551	26	0.170069	25	0.0616285	26	0.109035		25.4	0.0807184
27	5729	N/A	(N/A)	27	0.00214027	27	0.0012135	27	-0.0400147	27	0.00242147	27	0.000527068		27	-0.00674247
		5 highest
		Wide range set of 10
