# Supplementary material for: A set of constitutive promoters with graded strengths for gene expression in diverse cyanobacterial strains
Source: Appl Environ Microbiol. 2026 Jul 2;92(7):e00598-26. doi: 10.1128/aem.00598-26 (PMC13390492; doi:10.1128/aem.00598-26)
Supplement: File S2 — Raw fluorescence data collected with a plate reader for promoter strength assays. [file aem.00598-26-s0002.xlsx]

## Sheet: Overall - Out of 100%
Supplementary File S2 - Raw fluorescence data
S.7942				S.6803				A.7120				BL0902				ML3B
Variant	Percent	StDEv		Variant	Percent	StDEv		Variant	Percent	StDEv		Variant	Percent	StDEv		Variant	Percent	StDEv
A10.L10.S09.Se03	1.23354	0.0500622		A01.L02.S06.Se05	1.47335	0.0832914		A03.L04.S16.Se02	3.66742	0.417751		A01.L02.S06.Se05	1.68349	0.0738006		A01.L02.S06.Se05	1.44198	0.0911207
A14.L06.S13.Se06	1.17643	0.104348		A06.L03.S04.Se05	1.1653	0.0616409		A01.L02.S06.Se05	2.00007	0.168928		A06.L03.S04.Se05	1.68321	0.095938		A06.L03.S04.Se05	1.38847	0.0641591
A16.L11.S11.Se06	1.00446	0.133817		A12.L07.S02.Se05	1.09465	0.0513998		A06.L03.S04.Se05	1.70157	0.156631		A02.L08.S03.Se04	1.43898	0.0547088		A02.L08.S03.Se04	1.20312	0.0593632
+	1	0.0383272		A02.L08.S03.Se04	1.02669	0.0925503		A05.L13.S15.Se05	1.5326	0.0758598		A13.L26.S18.Se13	1.3513	0.115501		A12.L07.S02.Se05	1.1823	0.177327
A19.L14.S05.Se05	0.884043	0.122761		+	1	0.0811672		A12.L07.S02.Se05	1.29051	0.0562897		A03.L04.S16.Se02	1.10787	0.0876123		A03.L04.S16.Se02	1.07849	0.125724
A11.L15.S10.Se06	0.79049	0.0481084		A19.L14.S05.Se05	0.935267	0.0667671		A02.L08.S03.Se04	1.24378	0.0308476		+	1	0.223196		A14.L06.S13.Se06	1.05376	0.0544539
A18.L16.S14.Se06	0.754656	0.109637		A10.L10.S09.Se03	0.751379	0.0471199		+	1	0.0401014		A14.L06.S13.Se06	0.972733	0.0637445		+	1	0.0759778
A04.L12.S12.Se01	0.736968	0.11434		A11.L15.S10.Se06	0.203571	0.0205916		A04.L12.S12.Se01	0.972124	0.060179		A10.L10.S09.Se03	0.906369	0.0612871		A16.L11.S11.Se06	0.951137	0.0507846
A03.L04.S16.Se02	0.733729	0.0863737		A18.L16.S14.Se06	0.16232	0.014744		A10.L10.S09.Se03	0.867116	0.0379224		A16.L11.S11.Se06	0.843829	0.0175331		A20.L25.S23.Se11	0.899723	0.0635292
A24.L18.S17.Se07	0.58755	0.038973		A14.L06.S13.Se06	0.141639	0.0218353		A14.L06.S13.Se06	0.812228	0.0497558		A19.L14.S05.Se05	0.623172	0.0494862		A19.L14.S05.Se05	0.889349	0.0601142
A05.L13.S15.Se05	0.578392	0.0612086		A16.L11.S11.Se06	0.113776	0.00736269		A19.L14.S05.Se05	0.690085	0.0604715		A04.L12.S12.Se01	0.551507	0.0702697		A10.L10.S09.Se03	0.840933	0.0757383
A24.L18.S17.Se07	0.470218	0.0320183		A05.L13.S15.Se05	0.0933199	0.00479402		A16.L11.S11.Se06	0.541734	0.0370358		A05.L13.S15.Se05	0.458779	0.0210482		A18.L16.S14.Se06	0.818517	0.0166203
A22.L21.S19.Se08	0.358664	0.0270418		A24.L18.S17.Se07	0.0807865	0.00236773		A13.L26.S18.Se13	0.466984	0.0473818		A18.L16.S14.Se06	0.287714	0.010303		A04.L12.S12.Se01	0.720725	0.0490072
A02.L08.S03.Se04	0.280059	0.0219877		A03.L04.S16.Se02	0.0784463	0.0106137		A20.L25.S23.Se11	0.399998	0.0184388		A21.L22.S24.Se10	0.219152	0.00151129		A05.L13.S15.Se05	0.668339	0.0670283
A01.L02.S06.Se05	0.268031	0.0178342		A25.L20.S21.Se09	0.044785	0.00208169		A11.L15.S10.Se06	0.363605	0.0292727		A11.L15.S10.Se06	0.194606	0.00475165		A11.L15.S10.Se06	0.511606	0.0647173
A25.L20.S21.Se09	0.266059	0.0205239		A24.L18.S17.Se07	0.0434775	0.000683838		A15.L19.S21.Se09	0.348643	0.0255085		A24.L18.S17.Se07	0.172201	0.00493727		A24.L18.S17.Se07	0.345848	0.0327025
A12.L07.S02.Se05	0.256159	0.0159283		A13.L26.S18.Se13	0.0394453	0.00396513		A26.L24.S22.Se14	0.290288	0.011164		A24.L18.S17.Se07	0.119963	0.00350502		A24.L18.S17.Se07	0.253366	0.0316288
A06.L03.S04.Se05	0.251902	0.00619467		A20.L25.S23.Se11	0.0365653	0.00105259		A22.L21.S19.Se08	0.28779	0.0174603		A26.L24.S22.Se14	0.103487	0.00994733		A22.L21.S19.Se08	0.240654	0.0291773
A15.L19.S21.Se09	0.187816	0.0256097		A22.L21.S19.Se08	0.0347957	0.00316344		A23.L23.S20.Se12	0.284765	0.0120728		A21.L22.S24.Se10	0.102194	0.00177697		A15.L19.S21.Se09	0.223918	0.00631887
A21.L22.S24.Se10	0.18324	0.00927325		A26.L24.S22.Se14	0.0295958	0.00178504		A21.L22.S24.Se10	0.27064	0.0353985		A15.L19.S21.Se09	0.097991	0.00142088		A21.L22.S24.Se10	0.215995	0.0187135
A26.L24.S22.Se14	0.126072	0.00372915		A23.L23.S20.Se12	0.0293704	0.00273054		A24.L18.S17.Se07	0.269938	0.0320434		A20.L25.S23.Se11	0.0789356	0.0016384		A25.L20.S21.Se09	0.194921	0.0143331
A13.L26.S18.Se13	0.125973	0.00801873		A15.L19.S21.Se09	0.0284858	0.000493793		A18.L16.S14.Se06	0.253427	0.0321396		A22.L21.S19.Se08	0.0704266	0.00466413		A26.L24.S22.Se14	0.166126	0.00190746
A23.L23.S20.Se12	0.0772565	0.00532344		A04.L12.S12.Se01	0.0246496	0.00315912		A24.L18.S17.Se07	0.249528	0.0240892		A25.L20.S21.Se09	0.0702207	0.00465301		A23.L23.S20.Se12	0.161026	0.0217875
A20.L25.S23.Se11	0.0509446	0.00376627		A21.L22.S24.Se10	0.0211679	0.00139763		A21.L22.S24.Se10	0.246691	0.0187637		A23.L23.S20.Se12	0.0672291	0.0190405		A13.L26.S18.Se13	0.148945	0.0101849
A13.L26.S18.Se13	0.0430047	0.00141563		A13.L26.S18.Se13	0.0198551	0.000642893		A25.L20.S21.Se09	0.210979	0.0133932		A13.L26.S18.Se13	0.0616285	0.0119263		A21.L22.S24.Se10	0.126702	0.00480527
A21.L22.S24.Se10	0.0234009	0.00163583		A21.L22.S24.Se10	0.0188968	0.000867834		A13.L26.S18.Se13	0.170069	0.0223099		A12.L07.S02.Se05	0.042146	0.000825391		A13.L26.S18.Se13	0.109035	0.0107905
-	0.00214027	0.00139808		-	0.0012135	0.00234476		-	-0.0400147	0.00775254		-	0.00242147	0.000716257		-	0.000527068	0.000198365
Old Labels
S.7942				S.6803				A.7120				BL0902				ML3B
Variant	Percent	StDEv		Variant	Percent	StDEv		Variant	Percent	StDEv		Variant	Percent	StDEv		Variant	Percent	StDEv
14	1.23354	0.0500622		1	1.47335	0.0832914		3	3.66742	0.417751		1	1.68349	0.0738006		1	1.44198	0.0911207
18	1.17643	0.104348		7	1.1653	0.0616409		1	2.00007	0.168928		7	1.68321	0.095938		7	1.38847	0.0641591
22	1.00446	0.133817		16	1.09465	0.0513998		7	1.70157	0.156631		2	1.43898	0.0547088		2	1.20312	0.0593632
19	1	0.0383272		2	1.02669	0.0925503		6	1.5326	0.0758598		17	1.3513	0.115501		16	1.1823	0.177327
25	0.884043	0.122761		19	1	0.0811672		16	1.29051	0.0562897		3	1.10787	0.0876123		3	1.07849	0.125724
15	0.79049	0.0481084		25	0.935267	0.0667671		2	1.24378	0.0308476		19	1	0.223196		18	1.05376	0.0544539
24	0.754656	0.109637		14	0.751379	0.0471199		19	1	0.0401014		18	0.972733	0.0637445		19	1	0.0759778
5	0.736968	0.11434		15	0.203571	0.0205916		5	0.972124	0.060179		14	0.906369	0.0612871		22	0.951137	0.0507846
3	0.733729	0.0863737		24	0.16232	0.014744		14	0.867116	0.0379224		22	0.843829	0.0175331		26	0.899723	0.0635292
36	0.58755	0.038973		18	0.141639	0.0218353		18	0.812228	0.0497558		25	0.623172	0.0494862		25	0.889349	0.0601142
6	0.578392	0.0612086		22	0.113776	0.00736269		25	0.690085	0.0604715		5	0.551507	0.0702697		14	0.840933	0.0757383
32	0.470218	0.0320183		6	0.0933199	0.00479402		22	0.541734	0.0370358		6	0.458779	0.0210482		24	0.818517	0.0166203
30	0.358664	0.0270418		36	0.0807865	0.00236773		17	0.466984	0.0473818		24	0.287714	0.010303		5	0.720725	0.0490072
2	0.280059	0.0219877		3	0.0784463	0.0106137		26	0.399998	0.0184388		39	0.219152	0.00151129		6	0.668339	0.0670283
1	0.268031	0.0178342		37	0.044785	0.00208169		15	0.363605	0.0292727		15	0.194606	0.00475165		15	0.511606	0.0647173
37	0.266059	0.0205239		32	0.0434775	0.000683838		20	0.348643	0.0255085		36	0.172201	0.00493727		36	0.345848	0.0327025
16	0.256159	0.0159283		17	0.0394453	0.00396513		41	0.290288	0.011164		32	0.119963	0.00350502		32	0.253366	0.0316288
7	0.251902	0.00619467		26	0.0365653	0.00105259		30	0.28779	0.0174603		41	0.103487	0.00994733		30	0.240654	0.0291773
20	0.187816	0.0256097		30	0.0347957	0.00316344		31	0.284765	0.0120728		29	0.102194	0.00177697		20	0.223918	0.00631887
29	0.18324	0.00927325		41	0.0295958	0.00178504		39	0.27064	0.0353985		20	0.097991	0.00142088		29	0.215995	0.0187135
41	0.126072	0.00372915		31	0.0293704	0.00273054		32	0.269938	0.0320434		26	0.0789356	0.0016384		37	0.194921	0.0143331
17	0.125973	0.00801873		20	0.0284858	0.000493793		24	0.253427	0.0321396		30	0.0704266	0.00466413		41	0.166126	0.00190746
31	0.0772565	0.00532344		5	0.0246496	0.00315912		36	0.249528	0.0240892		37	0.0702207	0.00465301		31	0.161026	0.0217875
26	0.0509446	0.00376627		29	0.0211679	0.00139763		29	0.246691	0.0187637		31	0.0672291	0.0190405		17	0.148945	0.0101849
38	0.0430047	0.00141563		38	0.0198551	0.000642893		37	0.210979	0.0133932		38	0.0616285	0.0119263		39	0.126702	0.00480527
39	0.0234009	0.00163583		39	0.0188968	0.000867834		38	0.170069	0.0223099		16	0.042146	0.000825391		38	0.109035	0.0107905
42	0.00214027	0.00139808		42	0.0012135	0.00234476		42	-0.0400147	0.00775254		42	0.00242147	0.000716257		42	0.000527068	0.000198365

## Sheet: S.7942
			Raw			Adjustment			Normalization					Normalized Averages for Each Promoter
Well	Promoter		YFP	OD	Chla	YFP-blank	OD-blank	Chla-blank	YFP/OD750	YFP/Chla	% of Max	1e^5 adj.		Promoter	YFP/OD Avg	StDev	YFP/Chla Avg	Adj. Avg	StDev
A1	1		6565	0.235063	2341	6307.67	0.143992	2320	43805.8	2.71882	0.200194	20019.4		1	40933.6	2723.63	2.53335	18653.8	1769.96
A2	2		7167	0.24045	2461	6909.67	0.149379	2440	46255.9	2.83183	0.208516	20851.6		2	42770.5	3357.95	2.62548	19332.2	1664.31
A3	3		15957	0.2266	2395	15699.7	0.135529	2374	115840	6.61317	0.486946	48694.6		3	112055	13191	6.69588	49303.7	10763.9
A4	5		17908	0.239675	2525	17650.7	0.148604	2504	118776	7.04899	0.519037	51903.7		5	112549	17462	7.03178	51776.9	12131.7
A5	6		12758	0.21945	2158	12500.7	0.128379	2137	97373	5.84963	0.430725	43072.5		6	88331.9	9347.76	5.35698	39444.9	6581.52
A6	7		5040	0.211963	2751	4782.67	0.120892	2730	39561.6	1.75189	0.128997	12899.7		7	38470.4	946.047	1.75499	12922.5	1235.18
A7	14		23040	0.212125	2015	22782.7	0.121054	1994	188202	11.4256	0.8413	84130		14	188385	7645.47	11.7752	86704.1	12214.1
A8	15		17017	0.225487	2340	16759.7	0.134417	2319	124684	7.22711	0.532152	53215.2		15	120723	7347.09	7.1771	52847	7897.83
A9	16		5476	0.216012	2659	5218.67	0.124942	2638	41768.8	1.97827	0.145665	14566.5		16	39120.5	2432.57	1.86241	13713.5	742.292
A10	17		2730	0.211025	2359	2472.67	0.119954	2338	20613.4	1.0576	0.077874	7787.4		17	19238.6	1224.62	1.02553	7551.25	235.192
A11	18		22686	0.2089	2040	22428.7	0.117829	2019	190349	11.1088	0.817972	81797.2		18	179664	15936	11.2598	82908.9	10359.8
A12	19		19225	0.210038	2098	18967.7	0.118967	2077	159437	9.13224	0.672433	67243.3		19	152720	5853.32	9.14952	67370.5	7544.28
D1	1		5663	0.231888	2411	5405.67	0.140817	2390	38388	2.26179	0.166542	16654.2		20	28683.2	3911.11	1.5989	11773.2	1933.65
D2	2		6322	0.244388	2565	6064.67	0.153317	2544	39556.5	2.38391	0.175534	17553.4		22	153401	20436.6	10.2767	75670.3	7816.63
D3	3		13255	0.224538	2484	12997.7	0.133467	2463	97385.1	5.27717	0.388573	38857.3		24	115251	16743.8	7.41541	54601.7	7519.72
D4	5		14277	0.2421	2629	14019.7	0.151029	2608	92827.5	5.37564	0.395823	39582.3		25	135011	18748	9.03572	66532.6	7842.14
D5	6		10387	0.219775	2363	10129.7	0.128704	2342	78705	4.32522	0.318478	31847.8		26	7780.23	575.183	0.363472	2676.34	438.084
D6	7		4652	0.207088	2787	4394.67	0.116017	2766	37879.6	1.58882	0.116989	11698.9		29	27984.4	1416.21	1.55841	11475	654.928
D7	14		20751	0.2044	2007	20493.7	0.113329	1986	180833	10.3191	0.759822	75982.2		30	54775	4129.81	3.06413	22562	1954.36
D8	15		14607	0.218913	2381	14349.7	0.127842	2360	112246	6.08037	0.447714	44771.4		31	11798.6	812.994	0.686376	5053.98	132.721
D9	16		5800	0.234637	3076	5542.67	0.143567	3055	38606.9	1.81429	0.133592	13359.2		32	71811.5	4889.83	4.32647	31857	1388.44
D10	17		2683	0.219837	2462	2425.67	0.128767	2441	18837.7	0.993718	0.0731703	7317.03		36	89730.3	5951.94	5.37881	39605.7	4002.9
D11	18		21209	0.220925	2130	20951.7	0.129854	2109	161348	9.93441	0.731498	73149.8		37	40632.5	3134.4	2.24235	16511.1	738.627
D12	19		17029	0.20385	2083	16771.7	0.112779	2062	148712	8.13369	0.598906	59890.6		38	6567.65	216.195	0.327991	2415.09	165.75
C1	1		6379	0.241825	2358	6121.67	0.150754	2337	40606.9	2.61946	0.192878	19287.8		39	3573.78	249.824	0.165942	1221.87	78.8863
C2	2		7247	0.255537	2648	6989.67	0.164467	2627	42499	2.6607	0.195915	19591.5		41	19253.6	249.824	1.01982	7509.21	131.155
C3	3		18980	0.243362	2305	18722.7	0.152292	2284	122940	8.19731	0.603591	60359.1		42	326.861	213.514	0.0168911	124.374	81.6352
C4	5		21041	0.255963	2418	20783.7	0.164892	2397	126044	8.6707	0.638448	63844.8
C5	6		14290	0.248887	2401	14032.7	0.157817	2380	88917.5	5.89608	0.434145	43414.5
C6	7		5551	0.230488	2772	5293.67	0.139417	2751	37970.1	1.92427	0.141689	14168.9
C7	14		26808	0.22645	1976	26550.7	0.135379	1955	196121	13.5809	1	100000		Promoter	YFP/OD Avg	StDev
C8	15		18654	0.237962	2258	18396.7	0.146892	2237	125240	8.22381	0.605542	60554.2		14	188385	7645.47
C9	16		6239	0.2528	3354	5981.67	0.161729	3333	36985.7	1.79468	0.132147	13214.7		18	179664	15936
C10	17		2922	0.236962	2620	2664.67	0.145892	2599	18264.7	1.02527	0.0754932	7549.32		22	153401	20436.6
C11	18		27882	0.238563	2190	27624.7	0.147492	2169	187296	12.7361	0.937797	93779.7		19	152720	5853.32
C12	19		24492	0.252625	2401	24234.7	0.161554	2380	150010	10.1826	0.749776	74977.6		25	135011	18748
B1	20		5141	0.238175	2603	4883.67	0.147104	2582	33198.7	1.89143	0.139271	13927.1		15	120723	7347.09
B2	22		26987	0.243287	2438	26729.7	0.152217	2417	175603	11.059	0.814307	81430.7		24	115251	16743.8
B3	24		19730	0.2363	2348	19472.7	0.145229	2327	134082	8.36814	0.61617	61617		5	112549	17462
B4	25		24414	0.245337	2440	24156.7	0.154267	2419	156590	9.98622	0.735313	73531.3		3	112055	13191
B5	26		1416	0.228925	2704	1158.67	0.137854	2683	8405.02	0.431855	0.0317987	3179.87		36	89730.3	5951.94
B6	29		4430	0.2322	2601	4172.67	0.141129	2580	29566.3	1.61731	0.119087	11908.7		6	88331.9	9347.76
B7	30		8120	0.22325	2409	7862.67	0.132179	2388	59484.9	3.29257	0.242441	24244.1		32	71811.5	4889.83
B8	31		2077	0.234188	2614	1819.67	0.143117	2593	12714.6	0.701761	0.0516726	5167.26		30	54775	4129.81
B9	32		11810	0.241963	2564	11552.7	0.150892	2543	76562.7	4.54293	0.334509	33450.9		2	42770.5	3357.95
B10	36		14126	0.234875	2382	13868.7	0.143804	2361	96441.3	5.87406	0.432524	43252.4		1	40933.6	2723.63
B11	37		6353	0.229663	2623	6095.67	0.138592	2602	43982.9	2.34269	0.172498	17249.8		37	40632.5	3134.4
B12	38		1271	0.240388	3345	1013.67	0.149317	3324	6788.7	0.304954	0.0224546	2245.46		16	39120.5	2432.57
E1	20		4631	0.256175	2895	4373.67	0.165104	2874	26490.3	1.5218	0.112055	11205.5		7	38470.4	946.047
E2	22		25227	0.2584	2354	24969.7	0.167329	2333	149225	10.7028	0.788078	78807.8		20	28683.2	3911.11
E3	24		18197	0.254713	2400	17939.7	0.163642	2379	109628	7.54084	0.555253	55525.3		29	27984.4	1416.21
E4	25		23034	0.27225	2487	22776.7	0.181179	2466	125713	9.23628	0.680093	68009.3		41	19253.6	249.824
E5	26		1340	0.239937	3253	1082.67	0.148867	3232	7272.73	0.334983	0.0246658	2466.58		17	19238.6	1224.62
E6	29		4028	0.227925	2375	3770.67	0.136854	2354	27552.4	1.60181	0.117946	11794.6		31	11798.6	812.994
E7	30		7324	0.224237	2281	7066.67	0.133167	2260	53066.3	3.12684	0.230238	23023.8		26	7780.23	575.183
E8	31		1916	0.239662	2422	1658.67	0.148592	2401	11162.6	0.690823	0.0508673	5086.73		38	6567.65	216.195
E9	32		11218	0.243138	2632	10960.7	0.152067	2611	72078	4.19788	0.309102	30910.2		39	3573.78	249.824
E10	36		13035	0.236838	2359	12777.7	0.145767	2338	87658.4	5.46521	0.402419	40241.9		42	326.861	213.514
E11	37		5603	0.224238	2405	5345.67	0.133167	2384	40142.7	2.24231	0.165108	16510.8
E12	38		1241	0.241075	2832	983.667	0.150004	2811	6557.6	0.349935	0.0257667	2576.67
F1	20		4571	0.254713	3139	4313.67	0.163642	3118	26360.4	1.38347	0.101869	10186.9
F2	22		25177	0.27515	2769	24919.7	0.184079	2748	135375	9.06829	0.667724	66772.4		Promoter	YFP/Chla Avg	Adj. Avg	StDev
F3	24		19193	0.276638	3009	18935.7	0.185567	2988	102042	6.33724	0.466629	46662.9		14	11.7752	86704.1	12214.1
F4	25		24960	0.29235	3154	24702.7	0.201279	3133	122728	7.88467	0.58057	58057		18	11.2598	82908.9	10359.8
F5	26		1407	0.2411	3574	1149.67	0.150029	3553	7662.95	0.323576	0.0238258	2382.58		22	10.2767	75670.3	7816.63
F6	29		4397	0.245338	2864	4139.67	0.154267	2843	26834.5	1.45609	0.107216	10721.6		19	9.14952	67370.5	7544.28
F7	30		7944	0.239538	2793	7686.67	0.148467	2772	51773.7	2.77297	0.204181	20418.1		25	9.03572	66532.6	7842.14
F8	31		2073	0.2487	2745	1815.67	0.157629	2724	11518.6	0.666544	0.0490795	4907.95		24	7.41541	54601.7	7519.72
F9	32		10786	0.2487	2505	10528.7	0.157629	2484	66793.9	4.23859	0.3121	31210		15	7.1771	52847	7897.83
F10	36		8235	0.184825	1684	7977.67	0.0937542	1663	85091.3	4.79715	0.353228	35322.8		5	7.03178	51776.9	12131.7
F11	37		6148	0.247025	2771	5890.67	0.155954	2750	37771.8	2.14206	0.157726	15772.6		3	6.69588	49303.7	10763.9
F12	38		1290	0.253525	3159	1032.67	0.162454	3138	6356.66	0.329084	0.0242314	2423.14		36	5.37881	39605.7	4002.9
G1	39		860	0.264713	3684	602.667	0.173642	3663	3470.75	0.164528	0.0121147	1211.47		6	5.35698	39444.9	6581.52
G2	39		828	0.259312	3679	570.667	0.168242	3658	3391.95	0.156005	0.0114871	1148.71		32	4.32647	31857	1388.44
G3	39		922	0.263325	3770	664.667	0.172254	3749	3858.64	0.177292	0.0130545	1305.45		30	3.06413	22562	1954.36
G4	41		4075	0.286313	3693	3817.67	0.195242	3672	19553.5	1.03967	0.0765538	7655.38		2	2.62548	19332.2	1664.31
G5	41		3510	0.265975	3227	3252.67	0.174904	3206	18596.9	1.01456	0.0747046	7470.46		1	2.53335	18653.8	1769.96
G6	41		3652	0.264175	3398	3394.67	0.173104	3377	19610.5	1.00523	0.074018	7401.8		37	2.24235	16511.1	738.627
G7	42		286	0.301013	3928	28.6667	0.209942	3907	136.546	0.00733726	0.000540263	54.0263		16	1.86241	13713.5	742.292
G8	42		352	0.2608	3280	94.6667	0.169729	3259	557.751	0.0290478	0.00213887	213.887		7	1.75499	12922.5	1235.18
G9	42		308	0.26805	3567	50.6667	0.176979	3546	286.286	0.0142884	0.00105209	105.209		20	1.5989	11773.2	1933.65
G10	Blank		259	0.0887875	20									29	1.55841	11475	654.928
G11	Blank		255	0.0932	21				Max	13.5809				17	1.02553	7551.25	235.192
G12	Blank		258	0.091225	22									31	0.686376	5053.98	132.721
														39	0.403845	2973.62	4095.61
		Blank Avg.	257.333	0.0910708	21									41	0.39987	2944.35	3947.49
		Max	27882											42	0.398937	2937.49	3912.51
		Min	255											26	0.363472	2676.34	438.084
														38	0.327991	2415.09	165.75
Based on percentage of unaltered conII
			Raw			Adjustment				Percent over conII
Well	Promoter		YFP	OD750	Chla	YFP-blank	OD-blank	Chla-blank	YFP/OD750						Variant	Percent	StDEv
A1	1		6565	0.235063	2341	6307.67	0.143992	2320	43805.8	0.286838					1	0.268031	0.0178342
A2	2		7167	0.24045	2461	6909.67	0.149379	2440	46255.9	0.302881					2	0.280059	0.0219877
A3	3		15957	0.2266	2395	15699.7	0.135529	2374	115840	0.758513					3	0.733729	0.0863737
A4	5		17908	0.239675	2525	17650.7	0.148604	2504	118776	0.777742					5	0.736968	0.11434
A5	6		12758	0.21945	2158	12500.7	0.128379	2137	97373	0.637593					6	0.578392	0.0612086
A6	7		5040	0.211963	2751	4782.67	0.120892	2730	39561.6	0.259047					7	0.251902	0.00619467
A7	14		23040	0.212125	2015	22782.7	0.121054	1994	188202	1.23234					14	1.23354	0.0500622
A8	15		17017	0.225487	2340	16759.7	0.134417	2319	124684	0.816427					15	0.79049	0.0481084
A9	16		5476	0.216012	2659	5218.67	0.124942	2638	41768.8	0.2735					16	0.256159	0.0159283
A10	17		2730	0.211025	2359	2472.67	0.119954	2338	20613.4	0.134976					17	0.125973	0.00801873
A11	18		22686	0.2089	2040	22428.7	0.117829	2019	190349	1.2464					18	1.17643	0.104348
A12	19		19225	0.210038	2098	18967.7	0.118967	2077	159437	1.04398					19	1	0.0383272
D1	1		5663	0.231888	2411	5405.67	0.140817	2390	38388	0.251362					20	0.187816	0.0256097
D2	2		6322	0.244388	2565	6064.67	0.153317	2544	39556.5	0.259014					22	1.00446	0.133817
D3	3		13255	0.224538	2484	12997.7	0.133467	2463	97385.1	0.637673					24	0.754656	0.109637
D4	5		14277	0.2421	2629	14019.7	0.151029	2608	92827.5	0.60783					25	0.884043	0.122761
D5	6		10387	0.219775	2363	10129.7	0.128704	2342	78705	0.515357					26	0.0509446	0.00376627
D6	7		4652	0.207088	2787	4394.67	0.116017	2766	37879.6	0.248034					29	0.18324	0.00927325
D7	14		20751	0.2044	2007	20493.7	0.113329	1986	180833	1.18409					30	0.358664	0.0270418
D8	15		14607	0.218913	2381	14349.7	0.127842	2360	112246	0.734978					31	0.0772565	0.00532344
D9	16		5800	0.234637	3076	5542.67	0.143567	3055	38606.9	0.252796					32	0.470218	0.0320183
D10	17		2683	0.219837	2462	2425.67	0.128767	2441	18837.7	0.123348					36	0.58755	0.038973
D11	18		21209	0.220925	2130	20951.7	0.129854	2109	161348	1.0565					37	0.266059	0.0205239
D12	19		17029	0.20385	2083	16771.7	0.112779	2062	148712	0.973761					38	0.0430047	0.00141563
C1	1		6379	0.241825	2358	6121.67	0.150754	2337	40606.9	0.265892					39	0.0234009	0.00163583
C2	2		7247	0.255537	2648	6989.67	0.164467	2627	42499	0.278281					41	0.126072	0.00372915
C3	3		18980	0.243362	2305	18722.7	0.152292	2284	122940	0.805002					42	0.00214027	0.00139808
C4	5		21041	0.255963	2418	20783.7	0.164892	2397	126044	0.825332
C5	6		14290	0.248887	2401	14032.7	0.157817	2380	88917.5	0.582227
C6	7		5551	0.230488	2772	5293.67	0.139417	2751	37970.1	0.248626
C7	14		26808	0.22645	1976	26550.7	0.135379	1955	196121	1.28419					Variant	Percent	StDEv
C8	15		18654	0.237962	2258	18396.7	0.146892	2237	125240	0.820063					14	1.23354	0.0500622
C9	16		6239	0.2528	3354	5981.67	0.161729	3333	36985.7	0.24218					18	1.17643	0.104348
C10	17		2922	0.236962	2620	2664.67	0.145892	2599	18264.7	0.119596					22	1.00446	0.133817
C11	18		27882	0.238563	2190	27624.7	0.147492	2169	187296	1.22641					19	1	0.0383272
C12	19		24492	0.252625	2401	24234.7	0.161554	2380	150010	0.982255					25	0.884043	0.122761
B1	20		5141	0.238175	2603	4883.67	0.147104	2582	33198.7	0.217383					15	0.79049	0.0481084
B2	22		26987	0.243287	2438	26729.7	0.152217	2417	175603	1.14984					24	0.754656	0.109637
B3	24		19730	0.2363	2348	19472.7	0.145229	2327	134082	0.877964					5	0.736968	0.11434
B4	25		24414	0.245337	2440	24156.7	0.154267	2419	156590	1.02535					3	0.733729	0.0863737
B5	26		1416	0.228925	2704	1158.67	0.137854	2683	8405.02	0.0550356					36	0.58755	0.038973
B6	29		4430	0.2322	2601	4172.67	0.141129	2580	29566.3	0.193599					6	0.578392	0.0612086
B7	30		8120	0.22325	2409	7862.67	0.132179	2388	59484.9	0.389504					32	0.470218	0.0320183
B8	31		2077	0.234188	2614	1819.67	0.143117	2593	12714.6	0.0832543					30	0.358664	0.0270418
B9	32		11810	0.241963	2564	11552.7	0.150892	2543	76562.7	0.501328					2	0.280059	0.0219877
B10	36		14126	0.234875	2382	13868.7	0.143804	2361	96441.3	0.631493					1	0.268031	0.0178342
B11	37		6353	0.229663	2623	6095.67	0.138592	2602	43982.9	0.287998					37	0.266059	0.0205239
B12	38		1271	0.240388	3345	1013.67	0.149317	3324	6788.7	0.0444521					16	0.256159	0.0159283
E1	20		4631	0.256175	2895	4373.67	0.165104	2874	26490.3	0.173457					7	0.251902	0.00619467
E2	22		25227	0.2584	2354	24969.7	0.167329	2333	149225	0.977116					20	0.187816	0.0256097
E3	24		18197	0.254713	2400	17939.7	0.163642	2379	109628	0.717837					29	0.18324	0.00927325
E4	25		23034	0.27225	2487	22776.7	0.181179	2466	125713	0.823165					41	0.126072	0.00372915
E5	26		1340	0.239937	3253	1082.67	0.148867	3232	7272.73	0.0476214					17	0.125973	0.00801873
E6	29		4028	0.227925	2375	3770.67	0.136854	2354	27552.4	0.180412					31	0.0772565	0.00532344
E7	30		7324	0.224237	2281	7066.67	0.133167	2260	53066.3	0.347476					26	0.0509446	0.00376627
E8	31		1916	0.239662	2422	1658.67	0.148592	2401	11162.6	0.073092					38	0.0430047	0.00141563
E9	32		11218	0.243138	2632	10960.7	0.152067	2611	72078	0.471963					39	0.0234009	0.00163583
E10	36		13035	0.236838	2359	12777.7	0.145767	2338	87658.4	0.573982					42	0.00214027	0.00139808
E11	37		5603	0.224238	2405	5345.67	0.133167	2384	40142.7	0.262852
E12	38		1241	0.241075	2832	983.667	0.150004	2811	6557.6	0.0429388
F1	20		4571	0.254713	3139	4313.67	0.163642	3118	26360.4	0.172607
F2	22		25177	0.27515	2769	24919.7	0.184079	2748	135375	0.886427
F3	24		19193	0.276638	3009	18935.7	0.185567	2988	102042	0.668168
F4	25		24960	0.29235	3154	24702.7	0.201279	3133	122728	0.803619
F5	26		1407	0.2411	3574	1149.67	0.150029	3553	7662.95	0.0501766
F6	29		4397	0.245338	2864	4139.67	0.154267	2843	26834.5	0.175711
F7	30		7944	0.239538	2793	7686.67	0.148467	2772	51773.7	0.339011
F8	31		2073	0.2487	2745	1815.67	0.157629	2724	11518.6	0.0754232
F9	32		10786	0.2487	2505	10528.7	0.157629	2484	66793.9	0.437363
F10	36		8235	0.184825	1684	7977.67	0.0937542	1663	85091.3	0.557174
F11	37		6148	0.247025	2771	5890.67	0.155954	2750	37771.8	0.247328
F12	38		1290	0.253525	3159	1032.67	0.162454	3138	6356.66	0.0416231
G1	39		860	0.264713	3684	602.667	0.173642	3663	3470.75	0.0227263
G2	39		828	0.259312	3679	570.667	0.168242	3658	3391.95	0.0222103
G3	39		922	0.263325	3770	664.667	0.172254	3749	3858.64	0.0252662
G4	41		4075	0.286313	3693	3817.67	0.195242	3672	19553.5	0.128036
G5	41		3510	0.265975	3227	3252.67	0.174904	3206	18596.9	0.121771
G6	41		3652	0.264175	3398	3394.67	0.173104	3377	19610.5	0.128409
G7	42		286	0.301013	3928	28.6667	0.209942	3907	136.546	0.000894095
G8	42		352	0.2608	3280	94.6667	0.169729	3259	557.751	0.00365213
G9	42		308	0.26805	3567	50.6667	0.176979	3546	286.286	0.00187459
G10	Blank		259	0.0887875	20
G11	Blank		255	0.0932	21			conII	152720
G12	Blank		258	0.091225	22

## Sheet: S.6803
			Raw			Adjustment			Normalization					Normalized Averages for Each Promoter
Well	Promoter		YFP	OD	Chla	YFP-blank	OD-blank	Chla-blank	YFP/OD750	YFP/Chla	% of Max	1e^5 adj.		Promoter	YFP/OD Avg	StDev	YFP/Chla Avg	Adj. Avg	StDev												Average per Promoter (adjusted) - no normalization
A1	1		3902	0.186313	1748	3647.33	0.0940583	1727.67	38777.4	2.11113	1	100000		1	38601.3	2182.21	2.04749	96985.2	2708.03												Promoter	YFP Avg	OD Avg	Chla Avg	YFP StDev	OD StDev	Chla StDev
A2	2		2803	0.179175	1814	2548.33	0.0869208	1793.67	29317.9	1.42074	0.672975	67297.5		2	26899	2424.79	1.37832	65288.4	2318.21												1	3983	0.103371	1948.67	297.766	0.00920206	192.102
A3	3		437	0.17955	1623	182.333	0.0872958	1602.67	2088.68	0.113769	0.0538899	5388.99		3	2055.27	278.075	0.112835	5344.75	446.232												2	2660.67	0.099575	1932.67	109.61	0.0113804	120.835
A4	5		323	0.200975	2007	68.3333	0.108721	1986.67	628.521	0.034396	0.0162927	1629.27		5	645.814	82.7682	0.0368784	1746.86	184.329												3	196	0.0958833	1737.33	21.1266	0.00896501	116.732
A5	6		460	0.172013	1606	205.333	0.0797583	1585.67	2574.44	0.129493	0.0613383	6133.83		6	2444.96	125.602	0.12454	5899.18	246.282												5	74	0.1149	2006	8.14453	0.0071512	16.773
A6	7		2489	0.1625	1396	2234.33	0.0702458	1375.67	31807.3	1.62418	0.769342	76934.2		7	30530.6	1614.98	1.61244	76377.9	1674.7												6	230.667	0.0947792	1858.33	21.9393	0.0132337	240.965
A7	14		1781	0.167012	1549	1526.33	0.0747583	1528.67	20416.9	0.998474	0.472956	47295.6		14	19685.9	1234.53	1.00438	47575.4	1182.74												7	2438.33	0.080075	1514	200.592	0.00851398	151.355
A8	15		815	0.196162	2210	560.333	0.103908	2189.67	5392.57	0.255899	0.121214	12121.4		15	5333.52	539.495	0.268883	12736.4	594.278												14	1602.33	0.0815583	1594.67	96.0833	0.00597967	64.5523
A9	16		3851	0.213088	2407	3596.33	0.120833	2386.67	29762.8	1.50684	0.713761	71376.1		16	28679.6	1346.66	1.47886	70050.8	1149.35												15	529.667	0.0995417	1974	41.5853	0.00537879	202.599
A10	17		351	0.1864	1975	96.3333	0.0941458	1954.67	1023.24	0.0492838	0.0233447	2334.47		17	1033.46	103.885	0.0525516	2489.26	136.902												16	3546.67	0.123787	2398.33	57.0643	0.00391903	25.5799
A11	18		633	0.183525	1954	378.333	0.0912708	1933.67	4145.17	0.195656	0.0926782	9267.82		18	3710.91	572.078	0.190707	9033.38	497.013												17	100	0.0967917	1903.33	10.0167	0.00237672	161.249
A12	19		3519	0.207187	2718	3264.33	0.114933	2697.67	28402	1.21006	0.57318	57318		19	26199.7	2126.56	1.25025	59221.7	2185.74												18	366.667	0.0990375	1916	55.4286	0.00732467	193.107
B1	1		4470	0.19585	2096	4215.33	0.103596	2075.67	40690.2	2.03083	0.961964	96196.4		20	746.321	12.9373	0.0406865	1927.23	110.143												19	3107	0.1187	2487.33	212.448	0.00381333	195.684
B2	2		3022	0.195087	2012	2767.33	0.102833	1991.67	26910.9	1.38946	0.658157	65815.7		22	2980.9	192.901	0.162861	7714.37	470.371												20	82.6667	0.110779	2035.67	2.08167	0.0029395	114.25
B3	3		475	0.187425	1830	220.333	0.0951708	1809.67	2315.14	0.121754	0.0576721	5767.21		24	4252.74	386.288	0.234036	11085.8	830.248												22	313.667	0.105175	1935	33.0202	0.00780911	289.417
B4	5		338	0.2055	2035	83.3333	0.113246	2014.67	735.862	0.0413633	0.019593	1959.3		25	24503.7	1749.28	1.38138	65433	4276.49												24	453.667	0.106833	1949.33	51.2868	0.00983126	308.824
B5	6		498	0.192112	2063	243.333	0.0998583	2042.67	2436.79	0.119125	0.0564272	5642.72		26	958.001	27.5775	0.0527285	2497.64	56.9677												25	2977.67	0.121254	2164.33	532.027	0.0168927	436.813
B6	7		2890	0.177075	1696	2635.33	0.0848208	1675.67	31069.4	1.57271	0.744959	74495.9		29	554.593	36.6176	0.0321073	1520.86	59.5565												26	101.667	0.106288	1929.67	8.0829	0.0105996	173.127
B7	14		1965	0.176175	1678	1710.33	0.0839208	1657.67	20380.3	1.03177	0.488729	48872.9		30	911.639	82.8814	0.0487805	2310.63	195.042												29	52.6667	0.0946708	1636.33	9.71253	0.0130342	254.111
B8	15		801	0.185788	1965	546.333	0.0935333	1944.67	5841.05	0.280939	0.133075	13307.5		31	769.498	71.5395	0.0406619	1926.07	81.9795												30	83.3333	0.0918083	1718.67	7	0.00970164	231.515
B9	16		3814	0.21455	2448	3559.33	0.122296	2427.67	29104.3	1.46615	0.694487	69448.7		32	1139.1	17.9164	0.0581907	2756.37	48.05												31	81.3333	0.105417	2001.33	14.7309	0.0125165	357.816
B10	17		366	0.189737	2053	111.333	0.0974833	2032.67	1142.08	0.0547721	0.0259444	2594.44		36	2116.58	62.0339	0.10415	4933.35	241.274												32	150	0.131658	2579	5.1316	0.00254082	125.085
B11	18		670	0.198075	2120	415.333	0.105821	2099.67	3924.87	0.197809	0.0936981	9369.81		37	1173.35	54.5399	0.0616692	2921.14	185.008												36	200.667	0.0948708	1930.33	2.08167	0.00339998	111.06
B12	19		3446	0.214813	2474	3191.33	0.122558	2453.67	26039.3	1.30064	0.616086	61608.6		38	520.198	16.8436	0.0274697	1301.18	37.9159												37	125	0.106704	2032.67	1.1547	0.00561005	136.671
C1	1		4341	0.204712	2063	4086.33	0.112458	2042.67	36336.4	2.00049	0.947591	94759.1		39	495.09	22.737	0.0280528	1328.8	70.9405												38	62.6667	0.120504	2284	2.3094	0.00415159	146.374
C2	2		2921	0.201225	2033	2666.33	0.108971	2012.67	24468.3	1.32478	0.627519	62751.9		41	775.403	46.7676	0.0448001	2122.09	72.741												39	68	0.136929	2416.33	10.0664	0.0144642	124.54
C3	3		440	0.197437	1820	185.333	0.105183	1799.67	1762	0.102982	0.0487805	4878.05		42	31.7935	61.4322	0.00175469	83.1163	162.325												41	114.667	0.1478	2557.33	8.73689	0.00313075	355.11
C4	5		325	0.214987	2037	70.3333	0.122733	2016.67	573.058	0.034876	0.0165201	1652.01																			42	4.66667	0.140983	2567	9.0185	0.00893589	435.572
C5	6		498	0.196975	1967	243.333	0.104721	1946.67	2323.64	0.125	0.0592099	5920.99
C6	7		2700	0.177413	1511	2445.33	0.0851583	1490.67	28715.1	1.64043	0.777038	77703.8
C7	14		1825	0.17825	1618	1570.33	0.0859958	1597.67	18260.6	0.982892	0.465576	46557.6		Promoter	YFP/OD Avg	StDev
C8	15		737	0.193437	1808	482.333	0.101183	1787.67	4766.92	0.269812	0.127804	12780.4		1	38601.3	2182.21
C9	16		3739	0.220487	2401	3484.33	0.128233	2380.67	27171.8	1.4636	0.693275	69327.5		7	30530.6	1614.98
C10	17		347	0.191	1743	92.3333	0.0987458	1722.67	935.061	0.0535991	0.0253888	2538.88		16	28679.6	1346.66
C11	18		561	0.192275	1735	306.333	0.100021	1714.67	3062.7	0.178655	0.0846251	8462.51		2	26899	2424.79
C12	19		3120	0.210863	2331	2865.33	0.118608	2310.67	24157.9	1.24005	0.587384	58738.4		19	26199.7	2126.56
D1	20		335	0.199975	2004	80.3333	0.107721	1983.67	745.755	0.0404974	0.0191828	1918.28		25	24503.7	1749.28
D2	22		567	0.1919	1825	312.333	0.0996458	1804.67	3134.43	0.17307	0.0819796	8197.96		14	19685.9	1234.53
D3	24		698	0.189262	1766	443.333	0.0970083	1745.67	4570.05	0.253962	0.120297	12029.7		15	5333.52	539.495
D4	25		3024	0.200788	1886	2769.33	0.108533	1865.67	25516	1.48437	0.703114	70311.4		24	4252.74	386.288
D5	26		349	0.1876	1769	94.3333	0.0953458	1748.67	989.381	0.0539459	0.025553	2555.3		18	3710.91	572.078
D6	29		299	0.17305	1407	44.3333	0.0807958	1386.67	548.708	0.0319712	0.0151441	1514.41		22	2980.9	192.901
D7	30		335	0.173225	1521	80.3333	0.0809708	1500.67	992.127	0.0535318	0.0253569	2535.69		6	2444.96	125.602
D8	31		327	0.184975	1733	72.3333	0.0927208	1712.67	780.12	0.0422343	0.0200055	2000.55		36	2116.58	62.0339
D9	32		399	0.2213	2477	144.333	0.129046	2456.67	1118.47	0.0587517	0.0278295	2782.95		3	2055.27	278.075
D10	36		453	0.185237	1823	198.333	0.0929833	1802.67	2133	0.110022	0.0521152	5211.52		37	1173.35	54.5399
D11	37		379	0.192975	1900	124.333	0.100721	1879.67	1234.44	0.0661465	0.0313322	3133.22		32	1139.1	17.9164
D12	38		316	0.214737	2255	61.3333	0.122483	2234.67	500.748	0.0274463	0.0130007	1300.07		17	1033.46	103.885
E1	20		339	0.203288	1977	84.3333	0.111033	1956.67	759.532	0.0431005	0.0204158	2041.58		26	958.001	27.5775
E2	22		536	0.194025	1754	281.333	0.101771	1733.67	2764.38	0.162276	0.076867	7686.7		30	911.639	82.8814
E3	24		663	0.199075	1818	408.333	0.106821	1797.67	3822.6	0.227146	0.107595	10759.5		41	775.403	46.7676
E4	25		2836	0.207063	1982	2581.33	0.114808	1961.67	22483.8	1.31589	0.623309	62330.9		31	769.498	71.5395
E5	26		355	0.199262	1967	100.333	0.107008	1946.67	937.622	0.0515411	0.024414	2441.4		20	746.321	12.9373
E6	29		305	0.188812	1648	50.3333	0.0965583	1627.67	521.274	0.0309236	0.0146479	1464.79		5	645.814	82.7682
E7	30		333	0.187025	1714	78.3333	0.0947708	1693.67	826.555	0.0462507	0.021908	2190.8		29	554.593	36.6176
E8	31		328	0.198037	1910	73.3333	0.105783	1889.67	693.241	0.0388075	0.0183823	1838.23		38	520.198	16.8436
E9	32		409	0.226375	2727	154.333	0.134121	2706.67	1150.7	0.0570197	0.0270091	2700.91		39	495.09	22.737
E10	36		456	0.185088	2004	201.333	0.0928333	1983.67	2168.76	0.101496	0.0480763	4807.63		42	31.7935	61.4322
E11	37		379	0.1998	2096	124.333	0.107546	2075.67	1156.1	0.0599004	0.0283736	2837.36
E12	38		316	0.207988	2189	61.3333	0.115733	2168.67	529.954	0.0282816	0.0133964	1339.64
F1	20		338	0.205837	2187	83.3333	0.113583	2166.67	733.676	0.0384615	0.0182184	1821.84		Promoter	YFP/Chla Avg	Adj. Avg	StDev
F2	22		602	0.206363	2287	347.333	0.114108	2266.67	3043.89	0.153235	0.0725844	7258.44		1	2.04749	96985.2	2708.03
F3	24		764	0.208925	2325	509.333	0.116671	2304.67	4365.56	0.221001	0.104684	10468.4		7	1.61244	76377.9	1674.7
F4	25		3837	0.232675	2686	3582.33	0.140421	2665.67	25511.4	1.34388	0.636568	63656.8		16	1.47886	70050.8	1149.35
F5	26		365	0.208763	2114	110.333	0.116508	2093.67	946.999	0.0526986	0.0249622	2496.22		25	1.38138	65433	4276.49
F6	29		318	0.198913	1915	63.3333	0.106658	1894.67	593.796	0.0334272	0.0158338	1583.38		2	1.37832	65288.4	2318.21
F7	30		346	0.191937	1982	91.3333	0.0996833	1961.67	916.235	0.046559	0.0220541	2205.41		19	1.25025	59221.7	2185.74
F8	31		353	0.21	2422	98.3333	0.117746	2401.67	835.132	0.0409438	0.0193942	1939.42		14	1.00438	47575.4	1182.74
F9	32		406	0.224063	2594	151.333	0.131808	2573.67	1148.13	0.0588007	0.0278527	2785.27		15	0.268883	12736.4	594.278
F10	36		457	0.19105	2025	202.333	0.0987958	2004.67	2047.99	0.100931	0.047809	4780.9		24	0.234036	11085.8	830.248
F11	37		381	0.2041	2163	126.333	0.111846	2142.67	1129.53	0.0589608	0.0279285	2792.85		18	0.190707	9033.38	497.013
F12	38		320	0.21555	2469	65.3333	0.123296	2448.67	529.891	0.0266812	0.0126383	1263.83		22	0.162861	7714.37	470.371
G1	39		312	0.21445	2198	57.3333	0.122196	2177.67	469.192	0.0263279	0.012471	1247.1		6	0.12454	5899.18	246.282
G2	39		324	0.229737	2427	69.3333	0.137483	2406.67	504.304	0.0288089	0.0136462	1364.62		3	0.112835	5344.75	446.232
G3	39		332	0.243362	2685	77.3333	0.151108	2664.67	511.774	0.0290218	0.013747	1374.7		36	0.10415	4933.35	241.274
G4	41		362	0.2395	2462	107.333	0.147246	2441.67	728.94	0.043959	0.0208225	2082.25		37	0.0616692	2921.14	185.008
G5	41		367	0.237238	2581	112.333	0.144983	2560.67	774.802	0.0438688	0.0207797	2077.97		32	0.0581907	2756.37	48.05
G6	41		379	0.243425	2690	124.333	0.151171	2669.67	822.469	0.0465726	0.0220605	2206.05		26	0.0527285	2497.64	56.9677
G7	42		260	0.225	2515	5.33333	0.132746	2494.67	40.177	0.00213789	0.00101268	101.268		17	0.0525516	2489.26	136.902
G8	42		250	0.231975	2546	-4.66667	0.139721	2525.67	-33.3999	-0.0018477	-0.000875216	-87.5216		30	0.0487805	2310.63	195.042
G9	42		268	0.242737	2701	13.3333	0.150483	2680.67	88.6034	0.00497389	0.00235603	235.603		41	0.0448001	2122.09	72.741
G10	Blank		263	0.0913875	21									20	0.0406865	1927.23	110.143
G11	Blank		251	0.091825	20				Max	2.11113				31	0.0406619	1926.07	81.9795
G12	Blank		250	0.09355	20									5	0.0368784	1746.86	184.329
														29	0.0321073	1520.86	59.5565
		Blank Avg.	254.667	0.0922542	20.3333									39	0.0280528	1328.8	70.9405
		Max	4470											38	0.0274697	1301.18	37.9159
		Min	250											42	0.00175469	83.1163	162.325
Based on percentage of unaltered conII
			Raw			Adjustment				Percent over conII
Well	Promoter		YFP	OD750	Chla	YFP-blank	OD-blank	Chla-blank	YFP/OD750						Variant	Percent	StDEv
A1	1		3902	0.186313	1748	3647.33	0.0940583	1727.67	38777.4	1.48007					1	1.47335	0.0832914
A2	2		2803	0.179175	1814	2548.33	0.0869208	1793.67	29317.9	1.11901					2	1.02669	0.0925503
A3	3		437	0.17955	1623	182.333	0.0872958	1602.67	2088.68	0.0797215					3	0.0784463	0.0106137
A4	5		323	0.200975	2007	68.3333	0.108721	1986.67	628.521	0.0239896					5	0.0246496	0.00315912
A5	6		460	0.172013	1606	205.333	0.0797583	1585.67	2574.44	0.0982622					6	0.0933199	0.00479402
A6	7		2489	0.1625	1396	2234.33	0.0702458	1375.67	31807.3	1.21403					7	1.1653	0.0616409
A7	14		1781	0.167012	1549	1526.33	0.0747583	1528.67	20416.9	0.779279					14	0.751379	0.0471199
A8	15		815	0.196162	2210	560.333	0.103908	2189.67	5392.57	0.205825					15	0.203571	0.0205916
A9	16		3851	0.213088	2407	3596.33	0.120833	2386.67	29762.8	1.13599					16	1.09465	0.0513998
A10	17		351	0.1864	1975	96.3333	0.0941458	1954.67	1023.24	0.0390552					17	0.0394453	0.00396513
A11	18		633	0.183525	1954	378.333	0.0912708	1933.67	4145.17	0.158214					18	0.141639	0.0218353
A12	19		3519	0.207187	2718	3264.33	0.114933	2697.67	28402	1.08406					19	1	0.0811672
B1	1		4470	0.19585	2096	4215.33	0.103596	2075.67	40690.2	1.55308					20	0.0284858	0.000493793
B2	2		3022	0.195087	2012	2767.33	0.102833	1991.67	26910.9	1.02714					22	0.113776	0.00736269
B3	3		475	0.187425	1830	220.333	0.0951708	1809.67	2315.14	0.0883648					24	0.16232	0.014744
B4	5		338	0.2055	2035	83.3333	0.113246	2014.67	735.862	0.0280866					25	0.935267	0.0667671
B5	6		498	0.192112	2063	243.333	0.0998583	2042.67	2436.79	0.093008					26	0.0365653	0.00105259
B6	7		2890	0.177075	1696	2635.33	0.0848208	1675.67	31069.4	1.18587					29	0.0211679	0.00139763
B7	14		1965	0.176175	1678	1710.33	0.0839208	1657.67	20380.3	0.777883					30	0.0347957	0.00316344
B8	15		801	0.185788	1965	546.333	0.0935333	1944.67	5841.05	0.222943					31	0.0293704	0.00273054
B9	16		3814	0.21455	2448	3559.33	0.122296	2427.67	29104.3	1.11086					32	0.0434775	0.000683838
B10	17		366	0.189737	2053	111.333	0.0974833	2032.67	1142.08	0.0435911					36	0.0807865	0.00236773
B11	18		670	0.198075	2120	415.333	0.105821	2099.67	3924.87	0.149806					37	0.044785	0.00208169
B12	19		3446	0.214813	2474	3191.33	0.122558	2453.67	26039.3	0.993876					38	0.0198551	0.000642893
C1	1		4341	0.204712	2063	4086.33	0.112458	2042.67	36336.4	1.3869					39	0.0188968	0.000867834
C2	2		2921	0.201225	2033	2666.33	0.108971	2012.67	24468.3	0.933915					41	0.0295958	0.00178504
C3	3		440	0.197437	1820	185.333	0.105183	1799.67	1762	0.0672527					42	0.0012135	0.00234476
C4	5		325	0.214987	2037	70.3333	0.122733	2016.67	573.058	0.0218727
C5	6		498	0.196975	1967	243.333	0.104721	1946.67	2323.64	0.0886894
C6	7		2700	0.177413	1511	2445.33	0.0851583	1490.67	28715.1	1.09601
C7	14		1825	0.17825	1618	1570.33	0.0859958	1597.67	18260.6	0.696975					Variant	Percent	StDEv
C8	15		737	0.193437	1808	482.333	0.101183	1787.67	4766.92	0.181946					1	1.47335	0.0832914
C9	16		3739	0.220487	2401	3484.33	0.128233	2380.67	27171.8	1.0371					7	1.1653	0.0616409
C10	17		347	0.191	1743	92.3333	0.0987458	1722.67	935.061	0.0356897					16	1.09465	0.0513998
C11	18		561	0.192275	1735	306.333	0.100021	1714.67	3062.7	0.116898					2	1.02669	0.0925503
C12	19		3120	0.210863	2331	2865.33	0.118608	2310.67	24157.9	0.922068					19	1	0.0811672
D1	20		335	0.199975	2004	80.3333	0.107721	1983.67	745.755	0.0284642					25	0.935267	0.0667671
D2	22		567	0.1919	1825	312.333	0.0996458	1804.67	3134.43	0.119636					14	0.751379	0.0471199
D3	24		698	0.189262	1766	443.333	0.0970083	1745.67	4570.05	0.174431					15	0.203571	0.0205916
D4	25		3024	0.200788	1886	2769.33	0.108533	1865.67	25516	0.973902					24	0.16232	0.014744
D5	26		349	0.1876	1769	94.3333	0.0953458	1748.67	989.381	0.037763					18	0.141639	0.0218353
D6	29		299	0.17305	1407	44.3333	0.0807958	1386.67	548.708	0.0209433					22	0.113776	0.00736269
D7	30		335	0.173225	1521	80.3333	0.0809708	1500.67	992.127	0.0378678					6	0.0933199	0.00479402
D8	31		327	0.184975	1733	72.3333	0.0927208	1712.67	780.12	0.0297759					36	0.0807865	0.00236773
D9	32		399	0.2213	2477	144.333	0.129046	2456.67	1118.47	0.04269					3	0.0784463	0.0106137
D10	36		453	0.185237	1823	198.333	0.0929833	1802.67	2133	0.081413					37	0.044785	0.00208169
D11	37		379	0.192975	1900	124.333	0.100721	1879.67	1234.44	0.0471163					32	0.0434775	0.000683838
D12	38		316	0.214737	2255	61.3333	0.122483	2234.67	500.748	0.0191127					17	0.0394453	0.00396513
E1	20		339	0.203288	1977	84.3333	0.111033	1956.67	759.532	0.02899					26	0.0365653	0.00105259
E2	22		536	0.194025	1754	281.333	0.101771	1733.67	2764.38	0.105512					30	0.0347957	0.00316344
E3	24		663	0.199075	1818	408.333	0.106821	1797.67	3822.6	0.145902					41	0.0295958	0.00178504
E4	25		2836	0.207063	1982	2581.33	0.114808	1961.67	22483.8	0.858171					31	0.0293704	0.00273054
E5	26		355	0.199262	1967	100.333	0.107008	1946.67	937.622	0.0357874					20	0.0284858	0.000493793
E6	29		305	0.188812	1648	50.3333	0.0965583	1627.67	521.274	0.0198961					5	0.0246496	0.00315912
E7	30		333	0.187025	1714	78.3333	0.0947708	1693.67	826.555	0.0315482					29	0.0211679	0.00139763
E8	31		328	0.198037	1910	73.3333	0.105783	1889.67	693.241	0.0264598					38	0.0198551	0.000642893
E9	32		409	0.226375	2727	154.333	0.134121	2706.67	1150.7	0.0439204					39	0.0188968	0.000867834
E10	36		456	0.185088	2004	201.333	0.0928333	1983.67	2168.76	0.082778					42	0.0012135	0.00234476
E11	37		379	0.1998	2096	124.333	0.107546	2075.67	1156.1	0.0441262
E12	38		316	0.207988	2189	61.3333	0.115733	2168.67	529.954	0.0202275
F1	20		338	0.205837	2187	83.3333	0.113583	2166.67	733.676	0.0280032
F2	22		602	0.206363	2287	347.333	0.114108	2266.67	3043.89	0.11618
F3	24		764	0.208925	2325	509.333	0.116671	2304.67	4365.56	0.166626
F4	25		3837	0.232675	2686	3582.33	0.140421	2665.67	25511.4	0.973728
F5	26		365	0.208763	2114	110.333	0.116508	2093.67	946.999	0.0361454
F6	29		318	0.198913	1915	63.3333	0.106658	1894.67	593.796	0.0226642
F7	30		346	0.191937	1982	91.3333	0.0996833	1961.67	916.235	0.0349711
F8	31		353	0.21	2422	98.3333	0.117746	2401.67	835.132	0.0318756
F9	32		406	0.224063	2594	151.333	0.131808	2573.67	1148.13	0.0438223
F10	36		457	0.19105	2025	202.333	0.0987958	2004.67	2047.99	0.0781685
F11	37		381	0.2041	2163	126.333	0.111846	2142.67	1129.53	0.0431123
F12	38		320	0.21555	2469	65.3333	0.123296	2448.67	529.891	0.020225
G1	39		312	0.21445	2198	57.3333	0.122196	2177.67	469.192	0.0179083
G2	39		324	0.229737	2427	69.3333	0.137483	2406.67	504.304	0.0192484
G3	39		332	0.243362	2685	77.3333	0.151108	2664.67	511.774	0.0195336
G4	41		362	0.2395	2462	107.333	0.147246	2441.67	728.94	0.0278224
G5	41		367	0.237238	2581	112.333	0.144983	2560.67	774.802	0.0295729
G6	41		379	0.243425	2690	124.333	0.151171	2669.67	822.469	0.0313923
G7	42		260	0.225	2515	5.33333	0.132746	2494.67	40.177	0.00153349
G8	42		250	0.231975	2546	-4.66667	0.139721	2525.67	-33.3999	-0.00127482
G9	42		268	0.242737	2701	13.3333	0.150483	2680.67	88.6034	0.00338184
G10	Blank		263	0.0913875	21
G11	Blank		251	0.091825	20			conII	26199.7
G12	Blank		250	0.09355	20

## Sheet: BL0902
			Raw			Adjustment			Normalization					Normalized Averages for Each Promoter
Well	Promoter		YFP	OD750	Chla	YFP-blank	OD-blank	Chla-blank	YFP/OD750	YFP/Chla	% of Max	1e^5 adj.		Promoter	YFP/OD Avg	StDev	YFP/Chla Avg	Adj. Avg	StDev
A1	1		5090	0.268425	2353	4837	0.174888	2332.67	27657.8	2.07359	0.947375	94737.5		1	26325.4	1154.05	2.1206	96885	2761.42
A2	2		4369	0.268825	2251	4116	0.175288	2230.67	23481.4	1.84519	0.843022	84302.2		2	22502.1	855.507	1.83431	83805.4	3755.04
A3	3		3510	0.266662	2376	3257	0.173125	2355.67	18813	1.38262	0.631688	63168.8		3	17324.3	1370.03	1.36808	62504.1	1870.84
A4	5		2018	0.272475	2471	1765	0.178938	2450.67	9863.78	0.720212	0.329048	32904.8		5	8624.17	1098.84	0.686177	31349.8	3507.74
A5	6		1570	0.274925	2384	1317	0.181387	2363.67	7260.7	0.557185	0.254565	25456.5		6	7174.14	329.14	0.565336	25828.9	1298.1
A6	7		3445	0.21655	1827	3192	0.123012	1806.67	25948.6	1.76679	0.807204	80720.4		7	26321.2	1500.23	1.85366	84689.3	5285.02
A7	14		2499	0.25185	2222	2246	0.158312	2201.67	14187.1	1.02014	0.466076	46607.6		14	14173.3	958.374	0.997908	45592	4360.07
A8	15		866	0.291375	2520	613	0.197838	2499.67	3098.5	0.245233	0.112041	11204.1		15	3043.15	74.3036	0.237046	10830	512.57
A9	16		375	0.275575	2494	122	0.182038	2473.67	670.192	0.0493195	0.0225329	2253.29		16	659.057	12.907	0.0546948	2498.88	257.932
A10	17		4580	0.282663	2738	4327	0.189125	2717.67	22879	1.59217	0.727426	72742.6		17	21131	1806.14	1.55127	70873.8	6519.65
A11	18		3293	0.285113	2380	3040	0.191575	2359.67	15868.5	1.28832	0.588601	58860.1		18	15211.1	996.801	1.18864	54306.2	5413.23
A12	19		3555	0.275275	2179	3302	0.181737	2158.67	18169.1	1.52965	0.698859	69885.9		19	15637.5	3490.22	1.38596	63321	12474.6
B1	1		5571	0.300975	2450	5318	0.207438	2429.67	25636.6	2.18878	1	100000		20	1532.33	22.2189	0.117965	5389.53	51.6975
B2	2		4488	0.286913	2237	4235	0.193375	2216.67	21900.5	1.91053	0.872874	87287.4		22	13195.3	274.172	1.03317	47203.1	2758.96
B3	3		3437	0.2911	2295	3184	0.197562	2274.67	16116.4	1.39977	0.639519	63951.9		24	4499.12	161.112	0.375659	17163	838.905
B4	5		2057	0.3125	2458	1804	0.218963	2437.67	8238.85	0.740052	0.338112	33811.2		25	9744.82	773.839	0.791879	36179.1	1327.77
B5	6		1421	0.250287	1977	1168	0.15675	1956.67	7451.36	0.596934	0.272725	27272.5		26	1234.35	25.6204	0.102843	4698.63	110.699
B6	7		3466	0.2084	1639	3213	0.114863	1618.67	27972.6	1.98497	0.906884	90688.4		29	1598.05	27.7873	0.120461	5503.6	244.714
B7	14		2209	0.222862	1831	1956	0.129325	1810.67	15124.7	1.08027	0.493547	49354.7		30	1101.29	72.9351	0.0896389	4095.38	387.616
B8	15		793	0.27605	2255	540	0.182512	2234.67	2958.7	0.241647	0.110403	11040.3		31	1051.29	297.746	0.0839878	3837.2	1086.54
B9	16		398	0.318375	2414	145	0.224838	2393.67	644.91	0.0605765	0.027676	2767.6		32	1875.92	54.8095	0.207733	9490.81	626.93
B10	17		4375	0.287587	2490	4122	0.19405	2469.67	21241.9	1.66905	0.762549	76254.9		36	2692.79	77.2064	0.216496	9891.19	481.408
B11	18		2917	0.263212	2204	2664	0.169675	2183.67	15700.6	1.21997	0.557373	55737.3		37	1098.07	72.7612	0.112468	5138.38	460.63
B12	19		3264	0.26975	1954	3011	0.176213	1933.67	17087.3	1.55715	0.711422	71142.2		38	963.713	186.497	0.082547	3771.38	623.882
C1	1		5356	0.292237	2451	5103	0.1987	2430.67	25681.9	2.09942	0.959176	95917.6		39	3426.97	23.6327	0.20416	9327.57	766.598
C2	2		4458	0.2836	2427	4205	0.190062	2406.67	22124.3	1.74723	0.798267	79826.7		41	1618.27	155.551	0.110902	5066.82	834.809
C3	3		3614	0.290737	2563	3361	0.1972	2542.67	17043.6	1.32184	0.603917	60391.7		42	37.8657	11.2004	0.00265864	121.467	37.7169
C4	5		1840	0.297788	2673	1587	0.20425	2652.67	7769.89	0.598266	0.273333	27333.3
C5	6		1497	0.2762	2316	1244	0.182662	2295.67	6810.37	0.541891	0.247577	24757.7
C6	7		4097	0.247038	2145	3844	0.1535	2124.67	25042.3	1.80922	0.826592	82659.2
C7	14		2327	0.250563	2342	2074	0.157025	2321.67	13208.1	0.893324	0.408138	40813.8		Promoter	YFP/OD Avg	StDev
C8	15		910	0.307387	2950	657	0.21385	2929.67	3072.25	0.224258	0.102458	10245.8		1	26325.4	1154.05
C9	16		391	0.301975	2567	138	0.208438	2546.67	662.069	0.0541885	0.0247574	2475.74		7	26321.2	1500.23
C10	17		4071	0.29165	2762	3818	0.198113	2741.67	19271.9	1.39258	0.636238	63623.8		2	22502.1	855.507
C11	18		2681	0.266175	2316	2428	0.172638	2295.67	14064.2	1.05764	0.483213	48321.3		17	21131	1806.14
C12	19		2413	0.27885	2037	2160	0.185313	2016.67	11656	1.07107	0.489348	48934.8		3	17324.3	1370.03
D1	20		554	0.29125	2597	301	0.197712	2576.67	1522.41	0.116818	0.0533712	5337.12		19	15637.5	3490.22
D2	22		2726	0.279325	2375	2473	0.185788	2354.67	13310.9	1.05025	0.479836	47983.6		18	15211.1	996.801
D3	24		1147	0.286175	2376	894	0.192637	2355.67	4640.84	0.37951	0.173389	17338.9		14	14173.3	958.374
D4	25		2443	0.303338	2748	2190	0.2098	2727.67	10438.5	0.802884	0.366818	36681.8		22	13195.3	274.172
D5	26		488	0.279625	2270	235	0.186088	2249.67	1262.85	0.10446	0.0477252	4772.52		25	9744.82	773.839
D6	29		529	0.262988	2204	276	0.16945	2183.67	1628.8	0.126393	0.0577459	5774.59		5	8624.17	1098.84
D7	30		446	0.2635	2063	193	0.169963	2042.67	1135.54	0.0944843	0.0431676	4316.76		6	7174.14	329.14
D8	31		455	0.256737	2088	202	0.1632	2067.67	1237.75	0.0976947	0.0446343	4463.43		24	4499.12	161.112
D9	32		631	0.288762	1741	378	0.195225	1720.67	1936.23	0.219682	0.100368	10036.8		39	3426.97	23.6327
D10	36		797	0.295488	2429	544	0.20195	2408.67	2693.74	0.225851	0.103186	10318.6		15	3043.15	74.3036
D11	37		485	0.2898	1891	232	0.196262	1870.67	1182.09	0.12402	0.0566617	5666.17		36	2692.79	77.2064
D12	38		439	0.2657	2110	186	0.172162	2089.67	1080.37	0.0890094	0.0406663	4066.63		32	1875.92	54.8095
E1	20		564	0.298575	2656	311	0.205037	2635.67	1516.8	0.117997	0.0539099	5390.99		41	1618.27	155.551
E2	22		1867	0.21405	1691	1614	0.120512	1670.67	13392.8	0.966081	0.441379	44137.9		29	1598.05	27.7873
E3	24		1056	0.27925	2278	803	0.185713	2257.67	4323.89	0.355677	0.1625	16250		20	1532.33	22.2189
E4	25		2018	0.291625	2346	1765	0.198087	2325.67	8910.2	0.758922	0.346733	34673.3		26	1234.35	25.6204
E5	26		508	0.301362	2472	255	0.207825	2451.67	1226.99	0.104011	0.0475201	4752.01		30	1101.29	72.9351
E6	29		516	0.26055	2288	263	0.167013	2267.67	1574.73	0.115978	0.0529877	5298.77		37	1098.07	72.7612
E7	30		422	0.259625	2137	169	0.166087	2116.67	1017.54	0.0798425	0.0364781	3647.81		31	1051.29	297.746
E8	31		364	0.250338	1984	111	0.1568	1963.67	707.908	0.0565269	0.0258258	2582.58		38	963.713	186.497
E9	32		634	0.298113	1828	381	0.204575	1807.67	1862.4	0.210769	0.0962953	9629.53		16	659.057	12.907
E10	36		805	0.29285	2546	552	0.199313	2525.67	2769.52	0.218556	0.0998531	9985.31		42	37.8657	11.2004
E11	37		459	0.28865	1974	206	0.195113	1953.67	1055.8	0.105443	0.0481743	4817.43
E12	38		399	0.288562	2204	146	0.195025	2183.67	748.622	0.06686	0.0305467	3054.67
F1	20		574	0.2996	2716	321	0.206062	2695.67	1557.78	0.11908	0.0544048	5440.48
F2	22		2914	0.3001	2477	2661	0.206562	2456.67	12882.3	1.08318	0.494877	49487.7		Promoter	YFP/Chla Avg	Adj. Avg	StDev
F3	24		1201	0.302687	2440	948	0.20915	2419.67	4532.63	0.39179	0.178999	17899.9		1	2.1206	96885	2761.42
F4	25		2481	0.318912	2758	2228	0.225375	2737.67	9885.75	0.813832	0.37182	37182		7	1.85366	84689.3	5285.02
F5	26		488	0.287237	2369	235	0.1937	2348.67	1213.22	0.100057	0.0457135	4571.35		2	1.83431	83805.4	3755.04
F6	29		528	0.266425	2331	275	0.172888	2310.67	1590.63	0.119013	0.0543743	5437.43		17	1.55127	70873.8	6519.65
F7	30		429	0.246475	1881	176	0.152938	1860.67	1150.8	0.0945898	0.0432158	4321.58		19	1.38596	63321	12474.6
F8	31		455	0.260725	2087	202	0.167187	2066.67	1208.22	0.0977419	0.0446559	4465.59		3	1.36808	62504.1	1870.84
F9	32		602	0.284338	1831	349	0.1908	1810.67	1829.14	0.192747	0.0880613	8806.13		18	1.18864	54306.2	5413.23
F10	36		740	0.279762	2395	487	0.186225	2374.67	2615.12	0.205081	0.0936968	9369.68		22	1.03317	47203.1	2758.96
F11	37		456	0.285713	1901	203	0.192175	1880.67	1056.33	0.10794	0.0493154	4931.54		14	0.997908	45592	4360.07
F12	38		469	0.2969	2374	216	0.203363	2353.67	1062.14	0.0917717	0.0419283	4192.83		25	0.791879	36179.1	1327.77
G1	39		761	0.242962	2769	508	0.149425	2748.67	3399.7	0.184817	0.0844384	8443.84		5	0.686177	31349.8	3507.74
G2	39		800	0.252488	2590	547	0.15895	2569.67	3441.33	0.212868	0.0972543	9725.43		6	0.565336	25828.9	1298.1
G3	39		826	0.260112	2688	573	0.166575	2667.67	3439.89	0.214794	0.0981344	9813.44		24	0.375659	17163	838.905
G4	41		533	0.288163	3137	280	0.194625	3116.67	1438.66	0.0898396	0.0410455	4104.55		15	0.237046	10830	512.57
G5	41		608	0.3016	2970	355	0.208062	2949.67	1706.22	0.120353	0.0549862	5498.62		36	0.216496	9891.19	481.408
G6	41		608	0.30115	2918	355	0.207612	2897.67	1709.92	0.122512	0.055973	5597.3		32	0.207733	9490.81	626.93
G7	42		259	0.330338	3486	6	0.2368	3465.67	25.3378	0.00173127	0.000790975	79.0975		39	0.20416	9327.57	766.598
G8	42		265	0.349337	3642	12	0.2558	3621.67	46.9117	0.00331339	0.00151381	151.381		29	0.120461	5503.6	244.714
G9	42		264	0.359575	3773	11	0.266038	3752.67	41.3476	0.00293125	0.00133922	133.922		20	0.117965	5389.53	51.6975
G10	Blank		253	0.0909875	21									37	0.112468	5138.38	460.63
G11	Blank		256	0.0955	20									41	0.110902	5066.82	834.809
G12	Blank		250	0.094125	20									26	0.102843	4698.63	110.699
														30	0.0896389	4095.38	387.616
														31	0.0839878	3837.2	1086.54
														38	0.082547	3771.38	623.882
														16	0.0546948	2498.88	257.932
														42	0.00265864	121.467	37.7169
Based on percentage of unaltered conII
			Raw			Adjustment				Percent over conII
Well	Promoter		YFP	OD750	Chla	YFP-blank	OD-blank	Chla-blank	YFP/OD750						Variant	Percent	StDEv
A1	1		5090	0.268425	2353	4837	0.174888	2332.67	27657.8	1.76869					1	1.68349	0.0738006
A2	2		4369	0.268825	2251	4116	0.175288	2230.67	23481.4	1.50161					2	1.43898	0.0547088
A3	3		3510	0.266662	2376	3257	0.173125	2355.67	18813	1.20307					3	1.10787	0.0876123
A4	5		2018	0.272475	2471	1765	0.178938	2450.67	9863.78	0.630779					5	0.551507	0.0702697
A5	6		1570	0.274925	2384	1317	0.181387	2363.67	7260.7	0.464315					6	0.458779	0.0210482
A6	7		3445	0.21655	1827	3192	0.123012	1806.67	25948.6	1.65939					7	1.68321	0.095938
A7	14		2499	0.25185	2222	2246	0.158312	2201.67	14187.1	0.907253					14	0.906369	0.0612871
A8	15		866	0.291375	2520	613	0.197838	2499.67	3098.5	0.198146					15	0.194606	0.00475165
A9	16		375	0.275575	2494	122	0.182038	2473.67	670.192	0.0428581					16	0.042146	0.000825391
A10	17		4580	0.282663	2738	4327	0.189125	2717.67	22879	1.46309					17	1.3513	0.115501
A11	18		3293	0.285113	2380	3040	0.191575	2359.67	15868.5	1.01477					18	0.972733	0.0637445
A12	19		3555	0.275275	2179	3302	0.181737	2158.67	18169.1	1.16189					19	1	0.223196
B1	1		5571	0.300975	2450	5318	0.207438	2429.67	25636.6	1.63944					20	0.097991	0.00142088
B2	2		4488	0.286913	2237	4235	0.193375	2216.67	21900.5	1.40051					22	0.843829	0.0175331
B3	3		3437	0.2911	2295	3184	0.197562	2274.67	16116.4	1.03063					24	0.287714	0.010303
B4	5		2057	0.3125	2458	1804	0.218963	2437.67	8238.85	0.526867					25	0.623172	0.0494862
B5	6		1421	0.250287	1977	1168	0.15675	1956.67	7451.36	0.476507					26	0.0789356	0.0016384
B6	7		3466	0.2084	1639	3213	0.114863	1618.67	27972.6	1.78882					29	0.102194	0.00177697
B7	14		2209	0.222862	1831	1956	0.129325	1810.67	15124.7	0.967209					30	0.0704266	0.00466413
B8	15		793	0.27605	2255	540	0.182512	2234.67	2958.7	0.189206					31	0.0672291	0.0190405
B9	16		398	0.318375	2414	145	0.224838	2393.67	644.91	0.0412414					32	0.119963	0.00350502
B10	17		4375	0.287587	2490	4122	0.19405	2469.67	21241.9	1.3584					36	0.172201	0.00493727
B11	18		2917	0.263212	2204	2664	0.169675	2183.67	15700.6	1.00404					37	0.0702207	0.00465301
B12	19		3264	0.26975	1954	3011	0.176213	1933.67	17087.3	1.09272					38	0.0616285	0.0119263
C1	1		5356	0.292237	2451	5103	0.1987	2430.67	25681.9	1.64233					39	0.219152	0.00151129
C2	2		4458	0.2836	2427	4205	0.190062	2406.67	22124.3	1.41483					41	0.103487	0.00994733
C3	3		3614	0.290737	2563	3361	0.1972	2542.67	17043.6	1.08992					42	0.00242147	0.000716257
C4	5		1840	0.297788	2673	1587	0.20425	2652.67	7769.89	0.496877
C5	6		1497	0.2762	2316	1244	0.182662	2295.67	6810.37	0.435517
C6	7		4097	0.247038	2145	3844	0.1535	2124.67	25042.3	1.60143
C7	14		2327	0.250563	2342	2074	0.157025	2321.67	13208.1	0.844644					Variant	Percent	StDEv
C8	15		910	0.307387	2950	657	0.21385	2929.67	3072.25	0.196467					1	1.68349	0.0738006
C9	16		391	0.301975	2567	138	0.208438	2546.67	662.069	0.0423387					7	1.68321	0.095938
C10	17		4071	0.29165	2762	3818	0.198113	2741.67	19271.9	1.23242					2	1.43898	0.0547088
C11	18		2681	0.266175	2316	2428	0.172638	2295.67	14064.2	0.899389					17	1.3513	0.115501
C12	19		2413	0.27885	2037	2160	0.185313	2016.67	11656	0.745389					3	1.10787	0.0876123
D1	20		554	0.29125	2597	301	0.197712	2576.67	1522.41	0.0973568					19	1	0.223196
D2	22		2726	0.279325	2375	2473	0.185788	2354.67	13310.9	0.851219					18	0.972733	0.0637445
D3	24		1147	0.286175	2376	894	0.192637	2355.67	4640.84	0.296777					14	0.906369	0.0612871
D4	25		2443	0.303338	2748	2190	0.2098	2727.67	10438.5	0.667533					22	0.843829	0.0175331
D5	26		488	0.279625	2270	235	0.186088	2249.67	1262.85	0.0807578					25	0.623172	0.0494862
D6	29		529	0.262988	2204	276	0.16945	2183.67	1628.8	0.10416					5	0.551507	0.0702697
D7	30		446	0.2635	2063	193	0.169963	2042.67	1135.54	0.072617					6	0.458779	0.0210482
D8	31		455	0.256737	2088	202	0.1632	2067.67	1237.75	0.0791526					24	0.287714	0.010303
D9	32		631	0.288762	1741	378	0.195225	1720.67	1936.23	0.12382					39	0.219152	0.00151129
D10	36		797	0.295488	2429	544	0.20195	2408.67	2693.74	0.172262					15	0.194606	0.00475165
D11	37		485	0.2898	1891	232	0.196262	1870.67	1182.09	0.0755935					36	0.172201	0.00493727
D12	38		439	0.2657	2110	186	0.172162	2089.67	1080.37	0.0690889					32	0.119963	0.00350502
E1	20		564	0.298575	2656	311	0.205037	2635.67	1516.8	0.0969976					41	0.103487	0.00994733
E2	22		1867	0.21405	1691	1614	0.120512	1670.67	13392.8	0.856456					29	0.102194	0.00177697
E3	24		1056	0.27925	2278	803	0.185713	2257.67	4323.89	0.276508					20	0.097991	0.00142088
E4	25		2018	0.291625	2346	1765	0.198087	2325.67	8910.2	0.569799					26	0.0789356	0.0016384
E5	26		508	0.301362	2472	255	0.207825	2451.67	1226.99	0.078465					30	0.0704266	0.00466413
E6	29		516	0.26055	2288	263	0.167013	2267.67	1574.73	0.100703					37	0.0702207	0.00465301
E7	30		422	0.259625	2137	169	0.166087	2116.67	1017.54	0.0650704					31	0.0672291	0.0190405
E8	31		364	0.250338	1984	111	0.1568	1963.67	707.908	0.04527					38	0.0616285	0.0119263
E9	32		634	0.298113	1828	381	0.204575	1807.67	1862.4	0.119098					16	0.042146	0.000825391
E10	36		805	0.29285	2546	552	0.199313	2525.67	2769.52	0.177108					42	0.00242147	0.000716257
E11	37		459	0.28865	1974	206	0.195113	1953.67	1055.8	0.0675174
E12	38		399	0.288562	2204	146	0.195025	2183.67	748.622	0.0478736
F1	20		574	0.2996	2716	321	0.206062	2695.67	1557.78	0.0996185
F2	22		2914	0.3001	2477	2661	0.206562	2456.67	12882.3	0.82381
F3	24		1201	0.302687	2440	948	0.20915	2419.67	4532.63	0.289857
F4	25		2481	0.318912	2758	2228	0.225375	2737.67	9885.75	0.632184
F5	26		488	0.287237	2369	235	0.1937	2348.67	1213.22	0.077584
F6	29		528	0.266425	2331	275	0.172888	2310.67	1590.63	0.101719
F7	30		429	0.246475	1881	176	0.152938	1860.67	1150.8	0.0735923
F8	31		455	0.260725	2087	202	0.167187	2066.67	1208.22	0.0772648
F9	32		602	0.284338	1831	349	0.1908	1810.67	1829.14	0.116972
F10	36		740	0.279762	2395	487	0.186225	2374.67	2615.12	0.167234
F11	37		456	0.285713	1901	203	0.192175	1880.67	1056.33	0.0675512
F12	38		469	0.2969	2374	216	0.203363	2353.67	1062.14	0.067923
G1	39		761	0.242962	2769	508	0.149425	2748.67	3399.7	0.217407
G2	39		800	0.252488	2590	547	0.15895	2569.67	3441.33	0.22007
G3	39		826	0.260112	2688	573	0.166575	2667.67	3439.89	0.219978
G4	41		533	0.288163	3137	280	0.194625	3116.67	1438.66	0.0920011
G5	41		608	0.3016	2970	355	0.208062	2949.67	1706.22	0.109111
G6	41		608	0.30115	2918	355	0.207612	2897.67	1709.92	0.109347
G7	42		259	0.330338	3486	6	0.2368	3465.67	25.3378	0.00162033
G8	42		265	0.349337	3642	12	0.2558	3621.67	46.9117	0.00299995
G9	42		264	0.359575	3773	11	0.266038	3752.67	41.3476	0.00264414
G10	Blank		253	0.0909875	21
G11	Blank		256	0.0955	20			conII	15637.5
G12	Blank		250	0.094125	20

## Sheet: A.7120
			Raw			Adjustment			Normalization					Normalized Averages for Each Promoter
Well	Promoter		YFP	OD750	Chla	YFP-blank	OD-blank	Chla-blank	YFP/OD750	YFP/Chla	% of Max	1e^5 adj.		Promoter	YFP/OD Avg	StDev	YFP/Chla Avg	Adj. Avg	StDev
A1	1		763	0.187713	2906	508	0.0961125	2886.33	5285.47	0.176002	0.508903	50890.3		1	4894.33	413.381	0.187343	54169.6	4099.48
A2	2		511	0.175113	2522	256	0.0835125	2502.33	3065.41	0.102305	0.29581	29581		2	3043.62	75.4867	0.110491	31948	2587.84
A3	3		1118	0.176725	2515	863	0.085125	2495.33	10138	0.345846	1	100000		3	8974.46	1022.27	0.341145	98640.9	1191.58
A4	5		525	0.20385	3127	270	0.11225	3107.33	2405.35	0.0868912	0.251243	25124.3		5	2378.87	147.263	0.0913045	26400.4	1807.47
A5	6		589	0.177175	2285	334	0.085575	2265.33	3903.01	0.14744	0.426316	42631.6		6	3750.39	185.635	0.149816	43318.7	954.442
A6	7		559	0.1577	2068	304	0.0661	2048.33	4599.09	0.148413	0.429132	42913.2		7	4163.88	383.29	0.146118	42249.4	619.661
A7	14		377	0.1468	1732	122	0.0552	1712.33	2210.14	0.0712478	0.20601	20601		14	2121.9	92.7992	0.0729267	21086.5	638.452
A8	15		323	0.1644	2195	68	0.0728	2175.33	934.066	0.0312596	0.0903859	9038.59		15	889.771	71.6326	0.0338875	9798.44	907.038
A9	16		526	0.1802	2591	271	0.0886	2571.33	3058.69	0.105393	0.304739	30473.9		16	3157.98	137.745	0.117547	33988.3	3357.18
A10	17		325	0.160487	2133	70	0.0688875	2113.33	1016.15	0.033123	0.095774	9577.4		17	1142.75	115.947	0.0426902	12343.7	2395.79
A11	18		385	0.157937	2088	130	0.0663375	2068.33	1959.68	0.0628525	0.181736	18173.6		18	1987.59	121.756	0.0726963	21019.9	3213.53
A12	19		424	0.159775	2011	169	0.068175	1991.33	2478.91	0.0848678	0.245392	24539.2		19	2447.08	98.1313	0.0954882	27610.1	2915.9
B1	1		778	0.197562	2593	523	0.105962	2573.33	4935.71	0.203238	0.587656	58765.6		20	853.159	62.4214	0.0358104	10354.4	1023.58
B2	2		565	0.191412	2602	310	0.0998125	2582.33	3105.82	0.120046	0.34711	34711		22	1325.67	90.6296	0.0551991	15960.6	1038.37
B3	3		1019	0.184538	2279	764	0.0929375	2259.33	8220.58	0.338153	0.977757	97775.7		24	620.156	78.6481	0.0281267	8132.74	1497.71
B4	5		538	0.2043	2894	283	0.1127	2874.33	2511.09	0.0984576	0.284687	28468.7		25	1688.69	147.979	0.0762268	22040.7	3115.37
B5	6		688	0.213787	2937	433	0.122187	2917.33	3543.73	0.148423	0.42916	42916		26	978.828	45.1212	0.0404544	11697.2	438.417
B6	7		610	0.183175	2455	355	0.091575	2435.33	3876.6	0.145771	0.42149	42149		29	603.674	45.9163	0.0245896	7109.98	598.001
B7	14		396	0.161225	1889	141	0.069625	1869.33	2025.13	0.075428	0.218097	21809.7		30	704.245	42.7269	0.0289773	8378.67	826.09
B8	15		352	0.196112	2616	97	0.104512	2596.33	928.119	0.0373604	0.108026	10802.6		31	696.843	29.543	0.0303947	8788.53	925.121
B9	16		568	0.186013	2455	313	0.0944125	2435.33	3315.24	0.128525	0.371624	37162.4		32	660.56	78.4128	0.029341	8483.85	1130.01
B10	17		352	0.174625	2066	97	0.083025	2046.33	1168.32	0.0474019	0.137061	13706.1		36	610.615	58.9482	0.0273941	7920.91	759.016
B11	18		423	0.170812	2002	168	0.0792125	1982.33	2120.88	0.0847486	0.245048	24504.8		37	516.284	32.7743	0.0228497	6606.9	597.755
B12	19		501	0.189013	2364	246	0.0974125	2344.33	2525.34	0.104934	0.303413	30341.3		38	416.172	54.5942	0.0189039	5465.99	640.926
C1	1		740	0.2003	2673	485	0.1087	2653.33	4461.82	0.182789	0.528528	52852.8		39	662.277	86.623	0.0344359	9957.01	705.734
C2	2		519	0.1808	2439	264	0.0892	2419.33	2959.64	0.109121	0.315519	31551.9		41	710.359	27.3192	0.0361833	10462.3	845.51
C3	3		1083	0.188275	2459	828	0.096675	2439.33	8564.78	0.339437	0.98147	98147		42	-97.9191	18.9711	-0.00470716	-1361.06	284.553
C4	5		524	0.212762	3057	269	0.121162	3037.33	2220.16	0.0885645	0.256081	25608.1
C5	6		647	0.194637	2572	392	0.103037	2552.33	3804.44	0.153585	0.444085	44408.5
C6	7		595	0.176262	2378	340	0.0846625	2358.33	4015.95	0.14417	0.416861	41686.1
C7	14		382	0.151213	1781	127	0.0596125	1761.33	2130.43	0.0721045	0.208487	20848.7		Promoter	YFP/OD Avg	StDev
C8	15		332	0.187	2350	77	0.0954	2330.33	807.128	0.0330425	0.0955411	9554.11		3	8974.46	1022.27
C9	16		575	0.194825	2715	320	0.103225	2695.33	3100.02	0.118724	0.343285	34328.5		1	4894.33	413.381
C10	17		358	0.174413	2186	103	0.0828125	2166.33	1243.77	0.0475458	0.137477	13747.7		7	4163.88	383.29
C11	18		412	0.175012	2247	157	0.0834125	2227.33	1882.21	0.0704879	0.203813	20381.3		6	3750.39	185.635
C12	19		479	0.18745	2337	224	0.09585	2317.33	2336.98	0.0966628	0.279497	27949.7		16	3157.98	137.745
D1	20		365	0.222225	3237	110	0.130625	3217.33	842.105	0.0341898	0.0988586	9885.86		2	3043.62	75.4867
D2	22		434	0.22185	3275	179	0.13025	3255.33	1374.28	0.0549867	0.158992	15899.2		19	2447.08	98.1313
D3	24		315	0.1947	2428	60	0.1031	2408.33	581.959	0.0249135	0.0720365	7203.65		5	2378.87	147.263
D4	25		461	0.213775	2927	206	0.122175	2907.33	1686.11	0.0708553	0.204876	20487.6		14	2121.9	92.7992
D5	26		380	0.2131	3006	125	0.1215	2986.33	1028.81	0.0418574	0.121029	12102.9		18	1987.59	121.756
D6	29		319	0.189475	2392	64	0.097875	2372.33	653.895	0.0269777	0.0780049	7800.49		25	1688.69	147.979
D7	30		324	0.185963	2339	69	0.0943625	2319.33	731.223	0.0297499	0.0860208	8602.08		22	1325.67	90.6296
D8	31		359	0.243125	3321	104	0.151525	3301.33	686.355	0.0315024	0.0910881	9108.81		17	1142.75	115.947
D9	32		344	0.223925	3093	89	0.132325	3073.33	672.586	0.0289588	0.0837333	8373.33		26	978.828	45.1212
D10	36		344	0.228788	3002	89	0.137188	2982.33	648.747	0.0298424	0.0862882	8628.82		15	889.771	71.6326
D11	37		315	0.202287	2613	60	0.110687	2593.33	542.067	0.0231362	0.0668976	6689.76		20	853.159	62.4214
D12	38		314	0.217613	2848	59	0.126013	2828.33	468.208	0.0208603	0.0603169	6031.69		41	710.359	27.3192
E1	20		364	0.228363	3286	109	0.136763	3266.33	797.002	0.0333708	0.0964903	9649.03		30	704.245	42.7269
E2	22		426	0.231637	3326	171	0.140037	3306.33	1221.1	0.0517189	0.149543	14954.3		31	696.843	29.543
E3	24		324	0.2131	2740	69	0.1215	2720.33	567.901	0.0253645	0.0733406	7334.06		39	662.277	86.623
E4	25		488	0.2427	3387	233	0.1511	3367.33	1542.03	0.0691942	0.200073	20007.3		32	660.56	78.4128
E5	26		370	0.210575	2848	115	0.118975	2828.33	966.59	0.04066	0.117567	11756.7		24	620.156	78.6481
E6	29		315	0.198013	2584	60	0.106413	2564.33	563.844	0.0233979	0.0676542	6765.42		36	610.615	58.9482
E7	30		319	0.189312	2499	64	0.0977125	2479.33	654.983	0.0258134	0.0746385	7463.85		29	603.674	45.9163
E8	31		338	0.21475	3118	83	0.12315	3098.33	673.975	0.0267886	0.0774583	7745.83		37	516.284	32.7743
E9	32		329	0.219888	2906	74	0.128288	2886.33	576.829	0.0256381	0.0741315	7413.15		38	416.172	54.5942
E10	36		324	0.218737	2822	69	0.127137	2802.33	542.72	0.0246223	0.0711946	7119.46		42	0	0
E11	37		311	0.208413	2731	56	0.116813	2711.33	479.401	0.020654	0.0597204	5972.04
E12	38		304	0.227963	2990	49	0.136363	2970.33	359.336	0.0164965	0.0476989	4769.89
F1	20		370	0.21655	2904	115	0.12495	2884.33	920.368	0.0398706	0.115284	11528.4
F2	22		441	0.226225	3178	186	0.134625	3158.33	1381.62	0.0588918	0.170284	17028.4		Promoter	YFP/Chla Avg	Adj. Avg	StDev
F3	24		324	0.1887	2043	69	0.0971	2023.33	710.608	0.0341021	0.0986051	9860.51		3	0.341145	98640.9	1191.58
F4	25		479	0.213475	2547	224	0.121875	2527.33	1837.95	0.088631	0.256273	25627.3		1	0.187343	54169.6	4099.48
F5	26		382	0.22655	3289	127	0.13495	3269.33	941.089	0.0388458	0.112321	11232.1		6	0.149816	43318.7	954.442
F6	29		325	0.209587	3012	70	0.117987	2992.33	593.283	0.0233931	0.0676403	6764.03		7	0.146118	42249.4	619.661
F7	30		335	0.201713	2570	80	0.110113	2550.33	726.53	0.0313684	0.0907007	9070.07		16	0.117547	33988.3	3357.18
F8	31		348	0.218963	2847	93	0.127363	2827.33	730.199	0.0328932	0.0951095	9510.95		2	0.110491	31948	2587.84
F9	32		347	0.217238	2772	92	0.125638	2752.33	732.265	0.0334262	0.0966506	9665.06		19	0.0954882	27610.1	2915.9
F10	36		336	0.218088	2942	81	0.126488	2922.33	640.379	0.0277176	0.0801444	8014.44		5	0.0913045	26400.4	1807.47
F11	37		320	0.21485	2645	65	0.12325	2625.33	527.383	0.0247588	0.0715891	7158.91		25	0.0762268	22040.7	3115.37
F12	38		311	0.224625	2913	56	0.133025	2893.33	420.973	0.0193548	0.0559638	5596.38		14	0.0729267	21086.5	638.452
G1	39		371	0.245713	3138	116	0.154113	3118.33	752.697	0.0371994	0.107561	10756.1		18	0.0726963	21019.9	3213.53
G2	39		337	0.216962	2465	82	0.125362	2445.33	654.103	0.0335333	0.0969602	9696.02		22	0.0551991	15960.6	1038.37
G3	39		360	0.272625	3243	105	0.181025	3223.33	580.03	0.032575	0.0941894	9418.94		17	0.0426902	12343.7	2395.79
G4	41		348	0.218187	2437	93	0.126587	2417.33	734.67	0.0384721	0.111241	11124.1		26	0.0404544	11697.2	438.417
G5	41		361	0.239725	2870	106	0.148125	2850.33	715.612	0.0371886	0.10753	10753		41	0.0361833	10462.3	845.51
G6	41		357	0.241425	3121	102	0.149825	3101.33	680.794	0.0328891	0.0950976	9509.76		20	0.0358104	10354.4	1023.58
G7	42		238	0.249125	3344	-17	0.157525	3324.33	-107.919	-0.00511381	-0.0147864	-1478.64		39	0.0344359	9957.01	705.734
G8	42		237	0.255538	3339	-18	0.163938	3319.33	-109.798	-0.00542278	-0.0156798	-1567.98		15	0.0338875	9798.44	907.038
G9	42		242	0.262562	3646	-13	0.170962	3626.33	-76.0401	-0.00358489	-0.0103656	-1036.56		31	0.0303947	8788.53	925.121
G10	Blank		260	0.09005	20									32	0.029341	8483.85	1130.01
G11	Blank		253	0.0922125	20									30	0.0289773	8378.67	826.09
G12	Blank		252	0.0925375	19									24	0.0281267	8132.74	1497.71
														36	0.0273941	7920.91	759.016
														29	0.0245896	7109.98	598.001
														37	0.0228497	6606.9	597.755
														38	0.0189039	5465.99	640.926
														42	-0.00470716	0	0
Based on percentage of unaltered conII
			Raw			Adjustment				Percent over conII
Well	Promoter		YFP	OD750	Chla	YFP-blank	OD-blank	Chla-blank	YFP/OD750						Variant	Percent	StDEv
A1	1		763	0.187713	2906	508	0.0961125	2886.33	5285.47	2.15991					1	2.00007	0.168928
A2	2		511	0.175113	2522	256	0.0835125	2502.33	3065.41	1.25268					2	1.24378	0.0308476
A3	3		1118	0.176725	2515	863	0.085125	2495.33	10138	4.14291					3	3.66742	0.417751
A4	5		525	0.20385	3127	270	0.11225	3107.33	2405.35	0.982945					5	0.972124	0.060179
A5	6		589	0.177175	2285	334	0.085575	2265.33	3903.01	1.59497					6	1.5326	0.0758598
A6	7		559	0.1577	2068	304	0.0661	2048.33	4599.09	1.87942					7	1.70157	0.156631
A7	14		377	0.1468	1732	122	0.0552	1712.33	2210.14	0.903176					14	0.867116	0.0379224
A8	15		323	0.1644	2195	68	0.0728	2175.33	934.066	0.381706					15	0.363605	0.0292727
A9	16		526	0.1802	2591	271	0.0886	2571.33	3058.69	1.24993					16	1.29051	0.0562897
A10	17		325	0.160487	2133	70	0.0688875	2113.33	1016.15	0.41525					17	0.466984	0.0473818
A11	18		385	0.157937	2088	130	0.0663375	2068.33	1959.68	0.800822					18	0.812228	0.0497558
A12	19		424	0.159775	2011	169	0.068175	1991.33	2478.91	1.01301					19	1	0.0401014
B1	1		778	0.197562	2593	523	0.105962	2573.33	4935.71	2.01698					20	0.348643	0.0255085
B2	2		565	0.191412	2602	310	0.0998125	2582.33	3105.82	1.2692					22	0.541734	0.0370358
B3	3		1019	0.184538	2279	764	0.0929375	2259.33	8220.58	3.35934					24	0.253427	0.0321396
B4	5		538	0.2043	2894	283	0.1127	2874.33	2511.09	1.02616					25	0.690085	0.0604715
B5	6		688	0.213787	2937	433	0.122187	2917.33	3543.73	1.44815					26	0.399998	0.0184388
B6	7		610	0.183175	2455	355	0.091575	2435.33	3876.6	1.58417					29	0.246691	0.0187637
B7	14		396	0.161225	1889	141	0.069625	1869.33	2025.13	0.827572					30	0.28779	0.0174603
B8	15		352	0.196112	2616	97	0.104512	2596.33	928.119	0.379276					31	0.284765	0.0120728
B9	16		568	0.186013	2455	313	0.0944125	2435.33	3315.24	1.35477					32	0.269938	0.0320434
B10	17		352	0.174625	2066	97	0.083025	2046.33	1168.32	0.477435					36	0.249528	0.0240892
B11	18		423	0.170812	2002	168	0.0792125	1982.33	2120.88	0.866697					37	0.210979	0.0133932
B12	19		501	0.189013	2364	246	0.0974125	2344.33	2525.34	1.03198					38	0.170069	0.0223099
C1	1		740	0.2003	2673	485	0.1087	2653.33	4461.82	1.82332					39	0.27064	0.0353985
C2	2		519	0.1808	2439	264	0.0892	2419.33	2959.64	1.20946					41	0.290288	0.011164
C3	3		1083	0.188275	2459	828	0.096675	2439.33	8564.78	3.5					42	-0.0400147	0.00775254
C4	5		524	0.212762	3057	269	0.121162	3037.33	2220.16	0.907268
C5	6		647	0.194637	2572	392	0.103037	2552.33	3804.44	1.55469
C6	7		595	0.176262	2378	340	0.0846625	2358.33	4015.95	1.64112
C7	14		382	0.151213	1781	127	0.0596125	1761.33	2130.43	0.870599					Variant	Percent	StDEv
C8	15		332	0.187	2350	77	0.0954	2330.33	807.128	0.329833					3	3.66742	0.417751
C9	16		575	0.194825	2715	320	0.103225	2695.33	3100.02	1.26683					1	2.00007	0.168928
C10	17		358	0.174413	2186	103	0.0828125	2166.33	1243.77	0.508268					7	1.70157	0.156631
C11	18		412	0.175012	2247	157	0.0834125	2227.33	1882.21	0.769166					6	1.5326	0.0758598
C12	19		479	0.18745	2337	224	0.09585	2317.33	2336.98	0.955009					16	1.29051	0.0562897
D1	20		365	0.222225	3237	110	0.130625	3217.33	842.105	0.344126					2	1.24378	0.0308476
D2	22		434	0.22185	3275	179	0.13025	3255.33	1374.28	0.5616					19	1	0.0401014
D3	24		315	0.1947	2428	60	0.1031	2408.33	581.959	0.237818					5	0.972124	0.060179
D4	25		461	0.213775	2927	206	0.122175	2907.33	1686.11	0.689027					14	0.867116	0.0379224
D5	26		380	0.2131	3006	125	0.1215	2986.33	1028.81	0.420422					18	0.812228	0.0497558
D6	29		319	0.189475	2392	64	0.097875	2372.33	653.895	0.267214					25	0.690085	0.0604715
D7	30		324	0.185963	2339	69	0.0943625	2319.33	731.223	0.298814					22	0.541734	0.0370358
D8	31		359	0.243125	3321	104	0.151525	3301.33	686.355	0.280479					17	0.466984	0.0473818
D9	32		344	0.223925	3093	89	0.132325	3073.33	672.586	0.274853					26	0.399998	0.0184388
D10	36		344	0.228788	3002	89	0.137188	2982.33	648.747	0.265111					15	0.363605	0.0292727
D11	37		315	0.202287	2613	60	0.110687	2593.33	542.067	0.221516					20	0.348643	0.0255085
D12	38		314	0.217613	2848	59	0.126013	2828.33	468.208	0.191333					41	0.290288	0.011164
E1	20		364	0.228363	3286	109	0.136763	3266.33	797.002	0.325695					30	0.28779	0.0174603
E2	22		426	0.231637	3326	171	0.140037	3306.33	1221.1	0.499003					31	0.284765	0.0120728
E3	24		324	0.2131	2740	69	0.1215	2720.33	567.901	0.232073					39	0.27064	0.0353985
E4	25		488	0.2427	3387	233	0.1511	3367.33	1542.03	0.630149					32	0.269938	0.0320434
E5	26		370	0.210575	2848	115	0.118975	2828.33	966.59	0.394997					24	0.253427	0.0321396
E6	29		315	0.198013	2584	60	0.106413	2564.33	563.844	0.230415					36	0.249528	0.0240892
E7	30		319	0.189312	2499	64	0.0977125	2479.33	654.983	0.267659					29	0.246691	0.0187637
E8	31		338	0.21475	3118	83	0.12315	3098.33	673.975	0.27542					37	0.210979	0.0133932
E9	32		329	0.219888	2906	74	0.128288	2886.33	576.829	0.235721					38	0.170069	0.0223099
E10	36		324	0.218737	2822	69	0.127137	2802.33	542.72	0.221782					42	-0.0400147	0.00775254
E11	37		311	0.208413	2731	56	0.116813	2711.33	479.401	0.195907
E12	38		304	0.227963	2990	49	0.136363	2970.33	359.336	0.146843
F1	20		370	0.21655	2904	115	0.12495	2884.33	920.368	0.376109
F2	22		441	0.226225	3178	186	0.134625	3158.33	1381.62	0.564597
F3	24		324	0.1887	2043	69	0.0971	2023.33	710.608	0.29039
F4	25		479	0.213475	2547	224	0.121875	2527.33	1837.95	0.751078
F5	26		382	0.22655	3289	127	0.13495	3269.33	941.089	0.384576
F6	29		325	0.209587	3012	70	0.117987	2992.33	593.283	0.242445
F7	30		335	0.201713	2570	80	0.110113	2550.33	726.53	0.296896
F8	31		348	0.218963	2847	93	0.127363	2827.33	730.199	0.298396
F9	32		347	0.217238	2772	92	0.125638	2752.33	732.265	0.29924
F10	36		336	0.218088	2942	81	0.126488	2922.33	640.379	0.261691
F11	37		320	0.21485	2645	65	0.12325	2625.33	527.383	0.215515
F12	38		311	0.224625	2913	56	0.133025	2893.33	420.973	0.172031
G1	39		371	0.245713	3138	116	0.154113	3118.33	752.697	0.30759
G2	39		337	0.216962	2465	82	0.125362	2445.33	654.103	0.267299
G3	39		360	0.272625	3243	105	0.181025	3223.33	580.03	0.23703
G4	41		348	0.218187	2437	93	0.126587	2417.33	734.67	0.300223
G5	41		361	0.239725	2870	106	0.148125	2850.33	715.612	0.292435
G6	41		357	0.241425	3121	102	0.149825	3101.33	680.794	0.278207
G7	42		238	0.249125	3344	-17	0.157525	3324.33	-107.919	-0.0441013
G8	42		237	0.255538	3339	-18	0.163938	3319.33	-109.798	-0.0448689
G9	42		242	0.262562	3646	-13	0.170962	3626.33	-76.0401	-0.0310738
G10	Blank		260	0.09005	20
G11	Blank		253	0.0922125	20			conII	2447.08
G12	Blank		252	0.0925375	19

## Sheet: ML3B
			Raw			Adjustment			Normalization					Normalized Averages for Each Promoter
Well	Promoter		YFP	OD	Chla	YFP-blank	OD-blank	Chla-blank	YFP/OD750	YFP/Chla	% of Max	1e^5 adj.		Promoter	YFP/OD Avg	StDev	YFP/Chla Avg	Adj. Avg	StDev
A1	1		9253	0.29585	2716	8997	0.199708	2697.33	45050.7	3.33552	0.993853	99385.3		1	48557.2	3068.4	3.32035	98933.3	877.505
A2	2		8005	0.2814	2664	7749	0.185258	2645.33	41828.1	2.92931	0.872819	87281.9		2	40513.9	1999	2.78889	83098	5094.35
A3	3		6958	0.259863	2573	6702	0.163721	2554.33	40935.5	2.62378	0.781782	78178.2		3	36317.2	4233.64	2.48521	74049.5	4843.43
A4	5		5228	0.288537	2756	4972	0.192396	2737.33	25842.6	1.81637	0.541206	54120.6		5	24269.7	1650.27	1.69287	50441	3494.76
A5	6		4208	0.254363	2516	3952	0.158221	2497.33	24977.7	1.58249	0.471519	47151.9		6	22505.7	2257.11	1.4821	44160.7	2590.88
A6	7		7889	0.251163	2293	7633	0.155021	2274.33	49238.5	3.35615	1	100000		7	46755.3	2160.5	3.18704	94961.4	4720.35
A7	14		5019	0.248675	2389	4763	0.152533	2370.33	31226	2.00942	0.598729	59872.9		14	28317.6	2550.41	1.89254	56390.1	3106.34
A8	15		3131	0.244413	2488	2875	0.148271	2469.33	19390.2	1.16428	0.34691	34691		15	17227.8	2179.29	1.11495	33221.2	2720.28
A9	16		7682	0.255137	2488	7426	0.158996	2469.33	46705.6	3.00729	0.896054	89605.4		16	39813	5971.31	2.87881	85777.3	6928.3
A10	17		1121	0.256213	2339	865	0.160071	2320.33	5403.86	0.372791	0.111077	11107.7		17	5015.58	342.968	0.347177	10344.5	669.654
A11	18		5851	0.24495	2217	5595	0.148808	2198.33	37598.7	2.54511	0.758343	75834.3		18	35484.4	1833.68	2.4442	72827.7	3611.56
A12	19		7037	0.284837	2530	6781	0.188696	2511.33	35936.1	2.70016	0.804541	80454.1		19	33674.1	2558.48	2.45929	73277.2	7024.21
D1	1		9998	0.291488	2983	9742	0.195346	2964.33	49870.5	3.28641	0.979219	97921.9		20	7540.21	212.782	0.482553	14378.2	156.447
D2	2		6605	0.262287	2462	6349	0.166146	2443.33	38213.4	2.5985	0.77425	77425		22	32028.6	1710.12	2.15456	64197.5	741.085
D3	3		5778	0.265425	2413	5522	0.169283	2394.33	32619.9	2.30628	0.68718	68718		24	27562.8	559.674	1.91933	57188.4	1205.38
D4	5		4024	0.263225	2399	3768	0.167083	2380.33	22551.6	1.58297	0.471663	47166.3		25	29948	2024.29	1.99008	59296.5	1121.66
D5	6		3724	0.264863	2438	3468	0.168721	2419.33	20554.7	1.43345	0.427112	42711.2		26	30297.3	2139.29	2.08288	62061.7	2801.92
D6	7		6691	0.236887	2134	6435	0.140746	2115.33	45720.7	3.04207	0.906418	90641.8		29	7273.44	630.159	0.507105	15109.7	738.779
D7	14		4130	0.242537	2160	3874	0.146396	2141.33	26462.5	1.80915	0.539056	53905.6		30	8103.81	982.519	0.561195	16721.4	90.4719
D8	15		2429	0.2407	2171	2173	0.144558	2152.33	15032	1.0096	0.300822	30082.2		31	5422.39	733.675	0.352439	10501.3	446.662
D9	16		6313	0.263425	2339	6057	0.167283	2320.33	36208	2.6104	0.777797	77779.7		32	8531.87	1065.07	0.588546	17536.4	524.734
D10	17		998	0.247913	2262	742	0.151771	2243.33	4888.95	0.330758	0.0985528	9855.28		36	11646.1	1101.22	0.822404	24504.4	689.968
D11	18		4904	0.231537	2031	4648	0.135396	2012.33	34329	2.30976	0.688216	68821.6		37	6563.79	482.653	0.483994	14421.1	368.219
D12	19		4960	0.248388	2129	4704	0.152246	2110.33	30897.4	2.22903	0.664164	66416.4		38	3671.64	363.359	0.259553	7733.65	281.819
C1	1		9807	0.284337	2879	9551	0.188196	2860.33	50750.3	3.33912	0.994927	99492.7		39	4266.57	161.813	0.314413	9368.26	154.666
C2	2		7550	0.2719	2588	7294	0.175758	2569.33	41500.2	2.83887	0.845871	84587.1		41	5594.12	64.2318	0.400714	11939.7	263.025
C3	3		6740	0.279325	2586	6484	0.183183	2567.33	35396.2	2.52558	0.752523	75252.3		42	17.7485	6.67975	0.00138374	41.2301	17.2137
C4	5		4574	0.273	2590	4318	0.176858	2571.33	24415	1.67928	0.500361	50036.1
C5	6		3655	0.25075	2395	3399	0.154608	2376.33	21984.6	1.43035	0.426189	42618.9
C6	7		7459	0.255125	2296	7203	0.158983	2277.33	45306.6	3.16291	0.942423	94242.3
C7	14		4564	0.25415	2336	4308	0.158008	2317.33	27264.4	1.85903	0.553919	55391.9		Promoter	YFP/OD Avg	StDev
C8	15		3596	0.289637	2871	3340	0.193496	2852.33	17261.4	1.17097	0.348903	34890.3		1	48557.2	3068.4
C9	16		9431	0.347338	3058	9175	0.251196	3039.33	36525.3	3.01875	0.89947	89947		7	46755.3	2160.5
C10	17		1096	0.272837	2504	840	0.176696	2485.33	4753.93	0.337983	0.100706	10070.6		2	40513.9	1999
C11	18		6139	0.266538	2393	5883	0.170396	2374.33	34525.5	2.47775	0.738271	73827.1		16	39813	5971.31
C12	19		6141	0.268275	2422	5885	0.172133	2403.33	34188.6	2.44868	0.729611	72961.1		3	36317.2	4233.64
B1	20		1605	0.27015	2796	1349	0.174008	2777.33	7752.5	0.485718	0.144725	14472.5		18	35484.4	1833.68
B2	22		5273	0.2542	2319	5017	0.158058	2300.33	31741.4	2.18099	0.649849	64984.9		19	33674.1	2558.48
B3	24		4759	0.256475	2420	4503	0.160333	2401.33	28085.2	1.87521	0.558738	55873.8		22	32028.6	1710.12
B4	25		5090	0.252563	2480	4834	0.156421	2461.33	30903.8	1.96398	0.585188	58518.8		26	30297.3	2139.29
B5	26		5722	0.263312	2673	5466	0.167171	2654.33	32697.1	2.05927	0.613583	61358.3		25	29948	2024.29
B6	29		1481	0.251613	2312	1225	0.155471	2293.33	7879.29	0.534157	0.159158	15915.8		14	28317.6	2550.41
B7	30		1387	0.2186	2033	1131	0.122458	2014.33	9235.79	0.561476	0.167298	16729.8		24	27562.8	559.674
B8	31		1160	0.240837	2469	904	0.144696	2450.33	6247.59	0.368929	0.109926	10992.6		5	24269.7	1650.27
B9	32		1761	0.255188	2496	1505	0.159046	2477.33	9462.68	0.607508	0.181013	18101.3		6	22505.7	2257.11
B10	36		2292	0.2551	2449	2036	0.158958	2430.33	12808.4	0.837745	0.249615	24961.5		15	17227.8	2179.29
B11	37		1590	0.2837	2696	1334	0.187558	2677.33	7112.45	0.498257	0.148461	14846.1		36	11646.1	1101.22
B12	38		898	0.253088	2415	642	0.156946	2396.33	4090.58	0.267909	0.0798264	7982.64		32	8531.87	1065.07
E1	20		1646	0.280463	2882	1390	0.184321	2863.33	7541.2	0.485448	0.144644	14464.4		30	8103.81	982.519
E2	22		5443	0.249313	2430	5187	0.153171	2411.33	33864.1	2.15109	0.640941	64094.1		20	7540.21	212.782
E3	24		5503	0.286038	2740	5247	0.189896	2721.33	27630.9	1.9281	0.574498	57449.8		29	7273.44	630.159
E4	25		5783	0.272625	2737	5527	0.176483	2718.33	31317.4	2.03323	0.605823	60582.3		37	6563.79	482.653
E5	26		6015	0.297575	2894	5759	0.201433	2875.33	28590.1	2.0029	0.596785	59678.5		41	5594.12	64.2318
E6	29		1683	0.2911	2863	1427	0.194958	2844.33	7319.51	0.501699	0.149487	14948.7		31	5422.39	733.675
E7	30		1839	0.304338	2825	1583	0.208196	2806.33	7603.42	0.564081	0.168074	16807.4		17	5015.58	342.968
E8	31		1184	0.275438	2751	928	0.179296	2732.33	5175.8	0.339636	0.101198	10119.8		39	4266.57	161.813
E9	32		1903	0.2841	2832	1647	0.187958	2813.33	8762.58	0.585427	0.174434	17443.4		38	3671.64	363.359
E10	36		2659	0.304888	2901	2403	0.208746	2882.33	11511.6	0.8337	0.24841	24841		42	17.7485	6.67975
E11	37		1623	0.3106	2883	1367	0.214458	2864.33	6374.2	0.477249	0.142201	14220.1
E12	38		895	0.281775	2582	639	0.185633	2563.33	3442.27	0.249285	0.074277	7427.7
F1	20		1587	0.2778	2812	1331	0.181658	2793.33	7326.94	0.476492	0.141976	14197.6
F2	22		5833	0.279113	2635	5577	0.182971	2616.33	30480.3	2.13161	0.635136	63513.6		Promoter	YFP/Chla Avg	Adj. Avg	StDev			1	1		1	1
F3	24		6064	0.311475	2990	5808	0.215333	2971.33	26972.1	1.95468	0.582417	58241.7		1	3.32035	98933.3	877.505			2	7		2	7
F4	25		5864	0.299163	2861	5608	0.203021	2842.33	27622.8	1.97303	0.587884	58788.4		19	3.18704	94961.4	4720.35			3	2		3	2
F5	26		7260	0.332725	3222	7004	0.236583	3203.33	29604.8	2.18647	0.651483	65148.3		24	2.87881	85777.3	6928.3			4	16		4	16
F6	29		1547	0.291113	2678	1291	0.194971	2659.33	6621.5	0.48546	0.144648	14464.8		7	2.78889	83098	5094.35			5	3		5	3
F7	30		1769	0.298625	2730	1513	0.202483	2711.33	7472.22	0.558028	0.16627	16627		16	2.48521	74049.5	4843.43			6	18		6	18
F8	31		1294	0.310438	2995	1038	0.214296	2976.33	4843.77	0.348751	0.103914	10391.4		6	2.45929	73277.2	7024.21			7	19		7	19
F9	32		1775	0.302238	2671	1519	0.206096	2652.33	7370.36	0.572703	0.170643	17064.3		22	2.4442	72827.7	3611.56			8	22		8	22
F10	36		2412	0.299187	2728	2156	0.203046	2709.33	10618.3	0.795768	0.237107	23710.7		36	2.15456	64197.5	741.085			9	26		9	26
F11	37		1657	0.321938	2959	1401	0.225796	2940.33	6204.72	0.476477	0.141971	14197.1		26	2.08288	62061.7	2801.92			10	25		10	25
F12	38		944	0.293725	2650	688	0.197583	2631.33	3482.08	0.261464	0.0779061	7790.61		32	1.99008	59296.5	1121.66			11	14		11	14
G1	39		1223	0.31705	3085	967	0.220908	3066.33	4377.38	0.31536	0.093965	9396.5		37	1.91933	57188.4	1205.38			12	24		12	24
G2	39		1302	0.337075	3297	1046	0.240933	3278.33	4341.45	0.319065	0.0950687	9506.87		14	1.89254	56390.1	3106.34			13	5		13	5
G3	39		1160	0.317662	2946	904	0.221521	2927.33	4080.88	0.308813	0.0920143	9201.43		25	1.69287	50441	3494.76			14	6		14	6
G4	41		1446	0.307912	3027	1190	0.211771	3008.33	5619.28	0.395568	0.117864	11786.4		2	1.4821	44160.7	2590.88			15	15		15	15
G5	41		1675	0.34765	3472	1419	0.251508	3453.33	5641.96	0.410907	0.122434	12243.4		15	1.11495	33221.2	2720.28			16	36		16	36
G6	41		1419	0.306788	2958	1163	0.210646	2939.33	5521.12	0.395668	0.117893	11789.3		31	0.822404	24504.4	689.968			17	32		17	32
G7	42		261	0.3267	3060	5	0.230558	3041.33	21.6865	0.00164402	0.000489852	48.9852		20	0.588546	17536.4	524.734			18	30		18	30
G8	42		262	0.374913	3379	6	0.278771	3360.33	21.5231	0.00178554	0.00053202	53.202		30	0.561195	16721.4	90.4719			19	20		19	20
G9	42		258	0.295425	2790	2	0.199283	2771.33	10.036	0.000721674	0.000215031	21.5031		17	0.507105	15109.7	738.779			20	29		20	29
G10	Blank		257	0.0949375	19									5	0.483994	14421.1	368.219			21	37		21	37
G11	Blank		258	0.096575	18				Max	3.35615				3	0.482553	14378.2	156.447			22	41		22	41
G12	Blank		253	0.0969125	19									38	0.400714	11939.7	263.025			23	31		23	31
														41	0.352439	10501.3	446.662			24	17		24	17
		Blank Avg.	256	0.0961417	18.6667									18	0.347177	10344.5	669.654			25	39		25	39
		Max	9998											39	0.314413	9368.26	154.666			26	38		26	38
		Min	253											29	0.259553	7733.65	281.819			27	42		27	42
														42	0.00138374	41.2301	17.2137
Based on percentage of unaltered conII
			Raw			Adjustment				Percent over conII
Well	Promoter		YFP	OD	Chla	YFP-blank	OD-blank	Chla-blank	YFP/OD750						Variant	Percent	StDEv
A1	1		9253	0.29585	2716	8997	0.199708	2697.33	45050.7	1.33785					1	1.44198	0.0911207
A2	2		8005	0.2814	2664	7749	0.185258	2645.33	41828.1	1.24215					2	1.20312	0.0593632
A3	3		6958	0.259863	2573	6702	0.163721	2554.33	40935.5	1.21564					3	1.07849	0.125724
A4	5		5228	0.288537	2756	4972	0.192396	2737.33	25842.6	0.767432					5	0.720725	0.0490072
A5	6		4208	0.254363	2516	3952	0.158221	2497.33	24977.7	0.741751					6	0.668339	0.0670283
A6	7		7889	0.251163	2293	7633	0.155021	2274.33	49238.5	1.46221					7	1.38847	0.0641591
A7	14		5019	0.248675	2389	4763	0.152533	2370.33	31226	0.9273					14	0.840933	0.0757383
A8	15		3131	0.244413	2488	2875	0.148271	2469.33	19390.2	0.57582					15	0.511606	0.0647173
A9	16		7682	0.255137	2488	7426	0.158996	2469.33	46705.6	1.38699					16	1.1823	0.177327
A10	17		1121	0.256213	2339	865	0.160071	2320.33	5403.86	0.160475					17	0.148945	0.0101849
A11	18		5851	0.24495	2217	5595	0.148808	2198.33	37598.7	1.11655					18	1.05376	0.0544539
A12	19		7037	0.284837	2530	6781	0.188696	2511.33	35936.1	1.06718					19	1	0.0759778
D1	1		9998	0.291488	2983	9742	0.195346	2964.33	49870.5	1.48098					20	0.223918	0.00631887
D2	2		6605	0.262287	2462	6349	0.166146	2443.33	38213.4	1.1348					22	0.951137	0.0507846
D3	3		5778	0.265425	2413	5522	0.169283	2394.33	32619.9	0.968695					24	0.818517	0.0166203
D4	5		4024	0.263225	2399	3768	0.167083	2380.33	22551.6	0.669703					25	0.889349	0.0601142
D5	6		3724	0.264863	2438	3468	0.168721	2419.33	20554.7	0.610401					26	0.899723	0.0635292
D6	7		6691	0.236887	2134	6435	0.140746	2115.33	45720.7	1.35774					29	0.215995	0.0187135
D7	14		4130	0.242537	2160	3874	0.146396	2141.33	26462.5	0.785843					30	0.240654	0.0291773
D8	15		2429	0.2407	2171	2173	0.144558	2152.33	15032	0.446397					31	0.161026	0.0217875
D9	16		6313	0.263425	2339	6057	0.167283	2320.33	36208	1.07525					32	0.253366	0.0316288
D10	17		998	0.247913	2262	742	0.151771	2243.33	4888.95	0.145184					36	0.345848	0.0327025
D11	18		4904	0.231537	2031	4648	0.135396	2012.33	34329	1.01945					37	0.194921	0.0143331
D12	19		4960	0.248388	2129	4704	0.152246	2110.33	30897.4	0.917543					38	0.109035	0.0107905
C1	1		9807	0.284337	2879	9551	0.188196	2860.33	50750.3	1.5071					39	0.126702	0.00480527
C2	2		7550	0.2719	2588	7294	0.175758	2569.33	41500.2	1.23241					41	0.166126	0.00190746
C3	3		6740	0.279325	2586	6484	0.183183	2567.33	35396.2	1.05114					42	0.000527068	0.000198365
C4	5		4574	0.273	2590	4318	0.176858	2571.33	24415	0.72504
C5	6		3655	0.25075	2395	3399	0.154608	2376.33	21984.6	0.652864
C6	7		7459	0.255125	2296	7203	0.158983	2277.33	45306.6	1.34545
C7	14		4564	0.25415	2336	4308	0.158008	2317.33	27264.4	0.809656					Variant	Percent	StDEv
C8	15		3596	0.289637	2871	3340	0.193496	2852.33	17261.4	0.512601					1	1.44198	0.0911207
C9	16		9431	0.347338	3058	9175	0.251196	3039.33	36525.3	1.08467					7	1.38847	0.0641591
C10	17		1096	0.272837	2504	840	0.176696	2485.33	4753.93	0.141175					2	1.20312	0.0593632
C11	18		6139	0.266538	2393	5883	0.170396	2374.33	34525.5	1.02528					16	1.1823	0.177327
C12	19		6141	0.268275	2422	5885	0.172133	2403.33	34188.6	1.01528					3	1.07849	0.125724
B1	20		1605	0.27015	2796	1349	0.174008	2777.33	7752.5	0.230222					18	1.05376	0.0544539
B2	22		5273	0.2542	2319	5017	0.158058	2300.33	31741.4	0.942609					19	1	0.0759778
B3	24		4759	0.256475	2420	4503	0.160333	2401.33	28085.2	0.834032					22	0.951137	0.0507846
B4	25		5090	0.252563	2480	4834	0.156421	2461.33	30903.8	0.917734					26	0.899723	0.0635292
B5	26		5722	0.263312	2673	5466	0.167171	2654.33	32697.1	0.970988					25	0.889349	0.0601142
B6	29		1481	0.251613	2312	1225	0.155471	2293.33	7879.29	0.233987					14	0.840933	0.0757383
B7	30		1387	0.2186	2033	1131	0.122458	2014.33	9235.79	0.27427					24	0.818517	0.0166203
B8	31		1160	0.240837	2469	904	0.144696	2450.33	6247.59	0.185531					5	0.720725	0.0490072
B9	32		1761	0.255188	2496	1505	0.159046	2477.33	9462.68	0.281008					6	0.668339	0.0670283
B10	36		2292	0.2551	2449	2036	0.158958	2430.33	12808.4	0.380364					15	0.511606	0.0647173
B11	37		1590	0.2837	2696	1334	0.187558	2677.33	7112.45	0.211215					36	0.345848	0.0327025
B12	38		898	0.253088	2415	642	0.156946	2396.33	4090.58	0.121476					32	0.253366	0.0316288
E1	20		1646	0.280463	2882	1390	0.184321	2863.33	7541.2	0.223947					30	0.240654	0.0291773
E2	22		5443	0.249313	2430	5187	0.153171	2411.33	33864.1	1.00565					20	0.223918	0.00631887
E3	24		5503	0.286038	2740	5247	0.189896	2721.33	27630.9	0.820541					29	0.215995	0.0187135
E4	25		5783	0.272625	2737	5527	0.176483	2718.33	31317.4	0.930016					37	0.194921	0.0143331
E5	26		6015	0.297575	2894	5759	0.201433	2875.33	28590.1	0.849025					41	0.166126	0.00190746
E6	29		1683	0.2911	2863	1427	0.194958	2844.33	7319.51	0.217364					31	0.161026	0.0217875
E7	30		1839	0.304338	2825	1583	0.208196	2806.33	7603.42	0.225795					17	0.148945	0.0101849
E8	31		1184	0.275438	2751	928	0.179296	2732.33	5175.8	0.153703					39	0.126702	0.00480527
E9	32		1903	0.2841	2832	1647	0.187958	2813.33	8762.58	0.260218					38	0.109035	0.0107905
E10	36		2659	0.304888	2901	2403	0.208746	2882.33	11511.6	0.341854					42	0.000527068	0.000198365
E11	37		1623	0.3106	2883	1367	0.214458	2864.33	6374.2	0.189291
E12	38		895	0.281775	2582	639	0.185633	2563.33	3442.27	0.102223
F1	20		1587	0.2778	2812	1331	0.181658	2793.33	7326.94	0.217584
F2	22		5833	0.279113	2635	5577	0.182971	2616.33	30480.3	0.905156
F3	24		6064	0.311475	2990	5808	0.215333	2971.33	26972.1	0.800977
F4	25		5864	0.299163	2861	5608	0.203021	2842.33	27622.8	0.820299
F5	26		7260	0.332725	3222	7004	0.236583	3203.33	29604.8	0.879157
F6	29		1547	0.291113	2678	1291	0.194971	2659.33	6621.5	0.196635
F7	30		1769	0.298625	2730	1513	0.202483	2711.33	7472.22	0.221898
F8	31		1294	0.310438	2995	1038	0.214296	2976.33	4843.77	0.143843
F9	32		1775	0.302238	2671	1519	0.206096	2652.33	7370.36	0.218874
F10	36		2412	0.299187	2728	2156	0.203046	2709.33	10618.3	0.315326
F11	37		1657	0.321938	2959	1401	0.225796	2940.33	6204.72	0.184258
F12	38		944	0.293725	2650	688	0.197583	2631.33	3482.08	0.103405
G1	39		1223	0.31705	3085	967	0.220908	3066.33	4377.38	0.129993
G2	39		1302	0.337075	3297	1046	0.240933	3278.33	4341.45	0.128926
G3	39		1160	0.317662	2946	904	0.221521	2927.33	4080.88	0.121188
G4	41		1446	0.307912	3027	1190	0.211771	3008.33	5619.28	0.166873
G5	41		1675	0.34765	3472	1419	0.251508	3453.33	5641.96	0.167546
G6	41		1419	0.306788	2958	1163	0.210646	2939.33	5521.12	0.163958
G7	42		261	0.3267	3060	5	0.230558	3041.33	21.6865	0.000644012
G8	42		262	0.374913	3379	6	0.278771	3360.33	21.5231	0.000639158
G9	42		258	0.295425	2790	2	0.199283	2771.33	10.036	0.000298033
G10	Blank		257	0.0949375	19
G11	Blank		258	0.096575	18			conII	33674.1
G12	Blank		253	0.0969125	19
